# Supplementary material for: Comparative Mitogenome Analysis Reveals Mitochondrial Genome Differentiation in Ectomycorrhizal and Asymbiotic Amanita Species
Source: Front Microbiol. 2020 Jun 19;11:1382. doi: 10.3389/fmicb.2020.01382 (PMC7318869; doi:10.3389/fmicb.2020.01382)
Supplement: Supplementary file 1 [file Data_Sheet_1.xlsx]

## Sheet: Table S1
Table S1 Species information and comparison on mitogenomes between 8 Amanita species
Life style	Ectomycorrhizal						Asymbiotic
Species	Amanita basii	Amanita muscaria	Amanita bisporigera	Amanita phalloides	Amanita brunnescens	Amanita pseudoporphyria	Amanita inopinata	Amanita thiersii
SRA accession number	SRR2084771	SRR1283372	SRR4041347	SRR4041817	SRR1283314	SRR5804159	SRR1283347	SRR3927053
References	University of Toronto	Hess J, et al.2014; Kohler A et al., 2015	Pulman JA, et al.2016	Pulman JA, et al. 2016	Hess J, et al.2014; Hess J, et al.2018	Li H, et al.2018	Hess J, et al.2014; Hess J, et al.2018	Hess J et al., 2014
Order	Agaricales	Agaricales	Agaricales	Agaricales	Agaricales	Agaricales	Agaricales	Agaricales
Family	Amanitaceae	Amanitaceae	Amanitaceae	Amanitaceae	Amanitaceae	Amanitaceae	Amanitaceae	Amanitaceae
Accession number	MK993555	MK993559	MK993556	MK993560	MK993557	MK993554	MK993558	MK993561
Genome size (bp)	37341	62233	76761	101106	62533	52733	59691	137428
GC content (%)	23.4	23.73	25.67	24.56	23.58	24.55	27.56	24
AT skew	-0.0227154	-0.0097011	-0.00847572	0.0083499	-0.0109919	-0.0137821	0.0115958	0.00565864
GC skew	0.0470085	0.03457	0.0163679	0.0403259	0.028838	0.0321792	0.0275762	0.0262391
No. of PCGs (non-intronic PCGs)	16	25	22	34	23	21	20	24
No. of introns	0	7	8	20	4	1	1	22
Intronic ORFs	0	8	4	15	0	1	1	19
No. of rRNAs	2	2	2	2	2	2	2	2
No. of tRNAs	25	27	27	27	28	25	26	28
Protein coding region (bp)	14586 (39.06%)	25640 (41.20%)	20667 (26.92%)	28245 (27.94%)	20862 (33.36%)	22503 (42.67%)	18309 (30.67%)	23698 (17.24%)
Intronic region (bp)	0 (0%)	9783 (15.72%)	10319 (13.44%)	23430 (23.17%)	5362 (8.57%)	1182 (2.24%)	2374 (3.98%)	32496 (23.65%)
RNA region (bp)	7257 (19.43%)	7362 (11.83%)	7472 (9.73%)	7515 (7.43%)	7476 (11.96%)	7240 (13.73%)	7403 (12.40%)	7663 (5.58%)
Intergenic sequence (bp)	15498 (41.50%)	19448 (31.25%)	38303 (49.90%)	41916 (41.46%)	28833 (46.11%)	21808 (41.36%)	31605 (52.95%)	73571 (53.53%)
Intragenomic duplications	0.0253	0.0339	0.3662	0.1026	0.0982	0.1236	0.0122	0.0215
Tandem repeats	0.0131	0.0123	0.0331	0.0283	0.0353	0.0066	0.0166	0.1483
Repeats identified by REPuter	0.0292	0.0191	0.0384	0.0327	0.045	0.0347	0.0246	0.0344

## Sheet: Table S2
Table S2 Gene features and organization of the Amanita mitogenomes
Ectomycorrhizal																																				Asymbiotic
Amanita basii						Amanita muscaria var. guessowii Koide BX008						Amanita bisporigera						Amanita phalloides						Amanita brunnescens Koide BX004						Amanita pseudoporphyria						Amanita inopinata Kibby008						Amanita thiersii Skay4041
Start	Stop	Gene	Length	Intergenic nucleotides (bp)	Notes	Start	Stop	Gene	Length	Intergenic nucleotides (bp)	Notes	Start	Stop	Gene	Length	Intergenic nucleotides (bp)	Notes	Start	Stop	Gene	Length	Intergenic nucleotides (bp)	Notes	Start	Stop	Gene	Length	Intergenic nucleotides (bp)	Notes	Start	Stop	Gene	Length	Intergenic nucleotides (bp)	Notes	Start	Stop	Gene	Length	Intergenic nucleotides (bp)	Notes	Start	Stop	Gene	Length	Intergenic nucleotides (bp)	Notes
1	1584	cox1	1584	1521		610	1650	orf346	1041		LAGLIDADG endonuclease	1102	1881	orf259	780		LAGLIDADG homing endonuclease type 1	208	1254	orf348	1047		GIY-YIG homing endonuclease	1	5679	cox1	5679	280		1	1584	cox1	1584	783		382	2493	orf703	2112		LAGLIDADG endonuclease	1112	1714	orf200	603		LAGLIDADG endonuclease type 1
3106	4329	rps3	1224	1437		1823	2725	orf300	903		hypothetical protein	2493	3029	orf178	537		GIY-YIG homing endonuclease	1719	2801	orf360	1083		LAGLIDADG endonuclease	1	615	exon1	615			2368	4386	rps3	2019	263	ribosomal protein S3	1	3958	cox1	3958	1374		1864	2538	orf224	675		LAGLIDADG endonuclease type 1
5767	6528	cox2	762	818		2851	3834	orf327	984		LAGLIDADG endonuclease	1	4071	cox1	4071	918		3403	4590	orf395	1188		GIY-YIG homing endonuclease	2344	2437	exon2	94			4650	4722	trnD(gtc)	73	1493		1	380	exon1	380			3522	3983	orf153	462		LAGLIDADG endonuclease
7347	8798	nad4	1452	322		4343	5050	orf235	708		LAGLIDADG endonuclease	1	1101	exon1	1101			5027	6070	orf347	1044		LAGLIDADG endonuclease type 2	3613	3724	exon3	112			6216	6977	cox2	762	605		2755	3958	exon2	1204			4341	4853	orf170	513		LAGLIDADG endonuclease type 1
9121	9741	nad6	621	543		5376	6392	orf338	1017		hypothetical protein	2295	2492	exon2	198			6402	7355	orf317	954		LAGLIDADG endonuclease type 1	4911	5679	exon4	769			7583	9022	orf479	1440	575	hypothetical protein	381	2754	intron1	2374		Group IB(3')	5069	5446	orf125	378		LAGLIDADG endonuclease
10285	12012	nad2	1728	-1		6647	7594	orf315	948		GIY-YIG homing endonuclease	3787	4071	exon3	285			7511	8494	orf327	984		LAGLIDADG endonuclease type 1	616	2343	intron1	1728		Group IB	9598	11061	nad4	1464	1329		5333	6397	orf354	1065	1906	hypothetical protein	6518	6853	orf111	336		LAGLIDADG endonuclease type 2
12012	12386	nad3	375	268		1	8196	cox1	8196	95		1102	2294	intron1	1193		Group I(derived)	8612	9691	orf359	1080		LAGLIDADG endonuclease type 1	2438	3612	intron2	1175		Group ID	12391	13014	nad6	624	610		8304	9299	rps3	996	2232		7302	9797	orf831	2496		group II intron reverse transcriptase/maturase
12655	16076	rnl	3422	1007		1	609	exon1	609			2493	3786	intron2	1294		Group IA	9894	10745	orf283	852		LAGLIDADG endonuclease	3725	4910	intron3	1186		Group IB	13625	15325	nad2	1701	-1		11532	12293	cox2	762	1087		9916	10671	orf251	756		LAGLIDADG endonuclease type 2
17084	17158	trnC(gca)	75	152		2734	2849	exon2	116			4990	6996	rps3	2007	478		11429	12022	orf197	594		GIY-YIG homing endonuclease	5960	6033	trnW(cca)	74	2210		15325	15699	nad3	375	609		13381	13451	trnA(tgc)	71	839		1	11676	cox1	11676	1158
17311	17383	trnR(tct)	73	593		3967	4342	exon3	376			7475	8194	orf239	720	1789	hypothetical protein	1	12840	cox1	12840	752		8244	9455	rps3	1212	1156		16309	19675	rnl	3367	1106		14291	14362	trnF(gaa)	72	257		1	366	exon1	366
17977	18993	nad1	1017	240		6449	6646	exon4	198			9984	10745	cox2	762	265		1	206	exon1	206			10612	11376	cox2	765	-103		20782	20856	trnC(gca)	75	167		14620	14692	trnT(tgt)	73	240		1849	1862	exon2	14
19234	19303	trnI(gat)	70	417		7912	8196	exon5	285			11011	12492	orf493	1482	840	hypothetical protein	1691	1718	exon2	28			11274	12428	orf384	1155	602	hypothetical protein	21024	21096	trnR(tct)	73	139		14933	15006	trnQ(ttg)	74	133		3101	3521	exon3	421
19721	20875	cob	1155	203		610	2733	intron1	2124		Group IB	13333	14796	nad4	1464	1661		3148	3400	exon3	253			13031	14500	nad4	1470	965		21236	21307	trnI(gat)	72	391		15140	15211	trnK(ttt)	72	639		5009	5068	exon4	60
21079	21150	trnH(gtg)	72	161		2850	3966	intron2	1117		Group IB	16458	17090	nad6	633	523		4905	5026	exon4	122			15466	16104	nad6	639	23		21699	22715	nad1	1017	976		15851	15934	trnY(gta)	84	320		6146	6172	exon5	27
21312	23268	rns	1957	122		4343	6448	intron3	2106		Group I(derived)	17614	19299	nad2	1686	-1		6297	6401	exon5	105			16128	16544	orf138	417	531	hypothetical protein	24121	24819	orf232	699		LAGLIDADG endonuclease	16255	16327	trnM(cat)	73	485		7221	7299	exon6	79
23391	23461	trnV(tac)	71	488		6647	7911	intron4	1265		Group IA	19299	19673	nad3	375	636		7424	7510	exon6	87			17076	18815	nad2	1740	-1		23692	26031	cob	2340	278		16813	16900	trns(tga)	88	46		11060	11676	exon7	617
23950	24034	trnl(tag)	85	300		8292	9029	orf245	738	577	hypothetical protein	20310	23746	rnl	3437	1117		8552	8611	exon7	60			18815	19189	nad3	375	609		23692	24120	exon1	429			16947	17020	trnP(tgg)	74	98		367	1848	intron1	1482		Group IB
24335	24556	atp9	222	111		9607	11511	rps3	1905	1494		24864	24938	trnC(gca)	75	1545		9789	9892	exon8	104			19799	23234	rnl	3436	642		25303	26031	exon2	729			17119	17191	trnN(gtt)	73	652		1863	3100	intron2	1238		Group IB
25120	24668	orf150	453	369	hypothetical protein	13006	13767	cox2	762	235		26484	26556	trnR(tct)	73	97		11095	11428	exon9	334			23877	23951	trnC(gca)	75	783		24121	25302	intron1	1182		Group ID	17844	17928	trnl(taa)	85	606		3522	5008	intron3	1487		Group IB
25562	25490	trnM(cat)	73	1376		14003	15454	nad4	1452	1053		26654	26725	trnI(gat)	72	456		12556	12840	exon10	285			25247	24735	orf170	513	960	hypothetical protein	26310	26381	trnH(gtg)	72	172		18535	18606	trnM(cat)	72	27		5069	6145	intron4	1077		Group IB
27010	26939	trnI(gat)	72	30		16508	17134	nad6	627	240		27182	29400	nad1	2219	1190		207	1690	intron1	1484		Group IB	28934	26208	orf908	2727	728	DNA polymerase type B	26554	28545	rns	1992	202		18634	18705	trnE(ttc)	72	583		6173	7220	intron5	1048		Group IB
27112	27041	trnG(tcc)	72	77		17375	19084	nad2	1710	-1		27182	27838	exon1	657			1719	3147	intron2	1429		Group IB(3')	29734	29663	trnE(ttc)	72	18		28748	28818	trnV(tac)	71	518		19289	19447	atp8	159	671		7300	11059	intron6	3760		Group II
27262	27190	trnD(gtc)	73	133		19084	19464	nad3	381	192		29041	29400	exon2	360			3401	4904	intron3	1504		Group IB	29825	29753	trnM(cat)	73	116		29337	29420	trnl(tag)	84	363		20119	20385	nad4L	267	-1		12835	13911	orf358	1077	2691	hypothetical protein
27469	27396	trnW(cca)	74	375		19657	24135	rnl	4479	724		27839	29040	intron1	1202		Group IB	5027	6296	intron4	1270		Group IB	30026	29942	trnl(taa)	85	438		29784	30005	atp9	222	4		20385	22373	nad5	1989	611		16603	17856	rps3	1254	4753
28654	27845	cox3	810	441		19657	22490	exon1	2834			30591	31400	orf269	810	867	hypothetical protein	6402	7423	intron5	1022		Group IB	30537	30465	trnN(gtt)	73	91		31281	30010	orf423	1272	165	DNA polymerase type B	22985	23058	trnR(tcg)	74	343		22610	22876	nad4L	267	-1
29096	29166	trnA(tgc)	71	297		23578	24135	exon2	558			32268	32339	trnI(gat)	72	573		7511	8551	intron6	1041		Group IB	30702	30629	trnP(tgg)	74	126		33822	31447	orf791	2376	166	DNA polymerase type B	23402	24169	atp6	768	1115		23617	24177	orf186	561		LAGLIDADG endonuclease
29464	29535	trnF(gaa)	72	104		22491	23577	intron1	1087			34929	35627	orf232	699		LAGLIDADG homing endonuclease	8612	9788	intron7	1177		Group IB	30915	30829	trns(tga)	87	368		34903	33989	orf304	915	1042	DNA polymerase type B	25285	26094	cox3	810	455		24536	25276	orf246	741		LAGLIDADG endonuclease type 2
29640	29712	trnT(tgt)	73	92		22797	23489	orf230	693		LAGLIDADG endonuclease type 2	36148	37011	orf287	864		LAGLIDADG homing endonuclease type 1	9893	11094	intron8	1202		Group IB	31356	31284	trnM(cat)	73	180		35946	36476	orf176	531	872	hypothetical protein	26550	26623	trnW(cca)	74	568		22876	26991	nad5	4116	643
29805	29878	trnQ(ttg)	74	173		24860	24934	trnC(gca)	75	19		32913	39074	cob	6162	329		11429	12555	intron9	1127		Group IA	31620	31537	trnY(gta)	84	455		37421	37349	trnM(cat)	73	1348		27192	27264	trnD(gtc)	73	65		22876	23292	exon1	417
30052	30123	trnK(ttt)	72	389		25026	24954	trnD(gtc)	73	262		32913	33113	exon1	201			13593	14708	orf371	1116	967	hypothetical protein	32147	32076	trnK(ttt)	72	146		39819	38770	orf349	1050	580	hypothetical protein	27330	27400	trnG(tcc)	71	1212		24236	24535	exon2	300
30513	30596	trnY(gta)	84	134		27652	25289	orf787	2364	1267	hypothetical protein	34701	34928	exon2	228			15676	16485	cox3	810	1077		32367	32294	trnQ(ttg)	74	173		40472	40400	trnD(gtc)	73	409		29338	28613	orf241	726	479	hypothetical protein	25588	26991	exon3	1404
30731	30803	trnM(cat)	73	501		29279	28920	orf119	360	343	hypothetical protein	36085	36145	exon3	61			17563	18312	orf249	750	875	hypothetical protein	32613	32541	trnT(tgt)	73	223		40955	40882	trnW(cca)	74	601		30039	29818	atp9	222	812		23293	24235	intron1	943		Group IB
31305	31392	trns(tga)	88	335		29623	30387	orf254	765	798	hypothetical protein	37351	37457	exon4	107			19188	19409	atp9	222	1088		32908	32837	trnF(gaa)	72	496		42366	41557	cox3	810	360		30923	30852	trnG(acc)	72	260		24536	25587	intron2	1052		Group IB(3')
31728	31801	trnP(tgg)	74	66		31186	31920	orf244	735	215	hypothetical protein	38505	39074	exon5	570			20498	22108	orf536	1611	1734	hypothetical protein	33475	33405	trnA(tgc)	71	964		42727	42797	trnA(tgc)	71	761		31256	31184	trnM(cat)	73	1306		27635	28624	orf329	990	3547	hypothetical protein
31868	31940	trnN(gtt)	73	213		32136	32906	orf256	771	110	hypothetical protein	33114	34700	intron1	1587		Group IB	24373	23843	orf176	531	1365	hypothetical protein	34440	35249	cox3	810	1218		43559	43630	trnF(gaa)	72	118		32563	36114	rnl	3552	525		32172	32939	atp6	768	487
32154	32238	trnl(taa)	85	120		33017	33439	orf140	423	175	hypothetical protein	34929	36084	intron2	1156		Group ID	25739	26356	orf205	618	1047	hypothetical protein	36468	36539	trnI(gat)	72	745		43749	43821	trnT(tgt)	73	110		36640	36711	trnI(gat)	72	1404		33427	33753	orf108	327	2777	hypothetical protein
32359	32430	trnM(cat)	72	14		33995	33615	orf126	381	180	hypothetical protein	36146	37350	intron3	1205		Group IA	27404	27970	orf188	567	84	hypothetical protein	37285	38301	nad1	1017	158		43932	44005	trnQ(ttg)	74	179		38116	39276	cob	1161	461		36531	36893	orf120	363	1859	hypothetical protein
32445	32516	trnE(ttc)	72	280		34176	34248	trnR(tct)	73	143		37458	38504	intron4	1047		Group IB	28055	28597	orf180	543	1074	DNA polymerase type B	39020	38460	orf186	561	98	DNA polymerase type B	44185	44256	trnK(ttt)	72	530		39738	40802	orf354	1065	1201	hypothetical protein	38753	38825	trnM(cat)	73	2673
32797	32955	atp8	159	171		34392	34464	trnT(ggt)	73	502		39404	39475	trnH(gtg)	72	228		29672	31729	rps3	2058	2079		39526	39119	orf135	408	241	hypothetical protein	44787	44870	trnY(gta)	84	225		42004	43668	nad2	1665	-1		41499	50547	rnl	9049	4415
33127	33393	nad4L	267	-1		34967	35983	nad1	1017	1061		39704	43349	rns	3646	364		33809	35900	cox2	2092	259		40109	39768	orf113	342	1161	hypothetical protein	45096	45168	trnM(cat)	73	362		43668	44060	nad3	393	639		41499	43787	exon1	2289
33393	35381	nad5	1989	790		37537	38400	orf287	864		LAGLIDADG endonuclease type 1	39704	40691	exon1	988			33809	34351	exon1	543			41271	41342	trnI(gat)	72	500		45531	45618	trns(tga)	88	105		44700	46595	rns	1896	34		45831	46476	exon2	646
36172	36939	atp6	768	254		37045	40283	cob	3239	273		42327	43349	exon2	1023			35682	35900	exon2	219			41843	44372	cob	2530	1541		45724	45797	trnP(tgg)	74	142		46630	46700	trnV(tac)	71	193		47164	47216	exon3	53
37194	37278	trns(gct)	85	63		37045	37534	exon1	490			40692	42326	intron1	1635			34352	35681	intron1	1330		Group IB	41843	42438	exon1	596			45940	46012	trnN(gtt)	73	235		46894	46978	trnl(tag)	85	193		48928	49011	exon4	84
						38744	39073	exon2	330			43714	43784	trnV(tac)	71	635		36160	37626	orf488	1467	955	hypothetical protein	43712	44372	exon2	661			46248	46331	trnl(taa)	84	148		48308	47172	orf378	1137	1626	DNA polymerase type B	50127	50547	exon5	421
						39949	40283	exon3	335			44420	44503	trnl(tag)	84	338		38582	40045	nad4	1464	1805		42439	43711	intron1	1273		Group IB	46480	46551	trnM(cat)	72	21		50006	49935	trnH(gtg)	72	113		43788	45830	intron1	2043
						37535	38743	intron1	1209		Group IA	44842	45063	atp9	222	598		41851	42483	nad6	633	350		45914	45985	trnH(gtg)	72	199		46573	46644	trnE(ttc)	72	693		50545	50120	orf141	426	110	hypothetical protein	46477	47163	intron2	687
						39074	39948	intron2	875		Group IB	45662	45961	orf99	300	4044	hypothetical protein	42834	44519	nad2	1686	-1		46185	48126	rns	1942	302		47338	47496	atp8	159	695		51291	50656	nad6	636	2358		47217	48927	intron3	1711
						40557	40628	trnH(gtg)	72	492		50006	50815	cox3	810	338		44519	44896	nad3	378	266		48429	48499	trnV(tac)	71	198		48192	48458	nad4L	267	-1		55110	53650	nad4	1461	903		49012	50126	intron4	1115
						41121	43066	rns	1946	158		51154	51227	trnW(cca)	74	594		45552	45163	orf129	390	1051	DNA polymerase type B	48698	48783	trnl(tag)	86	2111		48458	50446	nad5	1989	506		57030	56014	nad1	1017	913		44437	45408	orf323	972		LAGLIDADG endonuclease type 1
						43225	43295	trnV(tac)	71	803		51822	51894	trnD(gtc)	73	74		46963	46604	orf119	360	8	hypothetical protein	50895	50967	trnM(cat)	73	408		50953	51026	trnR(tcg)	74	312		58016	57944	trnR(tct)	73	232		48080	48814	orf244	735		LAGLIDADG endonuclease type 2
						44099	44182	trnl(tag)	84	1459		51969	52040	trnG(tcc)	72	278		47568	46972	orf198	597	1400	hypothetical protein	51597	51376	atp9	222	484		51339	52106	atp6	768	440		58323	58249	trnC(gca)	75	1098		49155	49799	orf214	645		LAGLIDADG endonuclease type 2
						45642	45714	trnM(cat)	73	544		52319	52390	trnI(gat)	72	1214		48969	56085	rnl	7117	817		52153	52082	trnG(tcc)	72	100		52547	52631	trns(gct)	85	102		59422	59508	trns(gct)	87	183		54963	56414	nad4	1452	4014
						46480	46259	atp9	222	261		53605	53677	trnM(cat)	73	804		48969	49732	exon1	764			52326	52254	trnD(gtc)	73	912														60429	61055	nad6	627	2944
						47155	46742	orf137	414	16	hypothetical protein	54482	55324	orf280	843	3932	hypothetical protein	51057	52422	exon2	1366			53312	53239	trnW(cca)	74	541														64858	65421	orf187	564		LAGLIDADG endonuclease type 1
						47243	47172	trnI(gat)	72	401		59257	59327	trnA(tgc)	71	551		53357	54189	exon3	833			54621	53854	atp6	768	252														64000	67217	nad2	3218	-1
						47716	47645	trnG(tcc)	72	108		59879	59950	trnF(gaa)	72	167		54652	54741	exon4	90			54946	54874	trnR(tcg)	73	463														64000	64687	exon1	688
						47897	47825	trnD(gtc)	73	322		60118	60190	trnT(tgt)	73	182		55661	56085	exon5	425			57407	55410	nad5	1998	-1														66124	67217	exon2	1094
						48293	48220	trnW(cca)	74	370		60373	60446	trnQ(ttg)	74	188		49733	51056	intron1	1324			57673	57407	nad4L	267	1106														64688	66123	intron1	1436		Group IC2
						49473	48664	cox3	810	595		60635	60706	trnK(ttt)	72	923		52423	53356	intron2	934			58938	58780	atp8	159	1205														67217	67579	nad3	363	573
						50069	50139	trnA(tgc)	71	564		61630	61713	trnY(gta)	84	304		54190	54651	intron3	462			60144	60216	trnR(tct)	73	251														68153	68225	trnR(tcg)	73	2118
						50704	50775	trnF(gaa)	72	107		62018	62090	trnM(cat)	73	599		54742	55660	intron4	919			60468	60539	trnI(gat)	72	524														70344	71153	cox3	810	1682
						50883	50955	trnT(tgt)	73	222		62690	62776	trns(tga)	87	292		50275	50934	orf219	660		LAGLIDADG endonuclease type 2	61064	61513	orf149	450	852	hypothetical protein													72836	72907	trnI(gat)	72	1251
						51178	51251	trnQ(ttg)	74	201		63069	63142	trnP(tgg)	74	170		52707	53246	orf179	540		LAGLIDADG endonuclease type 1	62366	62448	trns(gct)	83	85														74159	76993	nad1	2835	1318
						51453	51524	trnK(ttt)	72	792		63313	63385	trnN(gtt)	73	243		54932	55330	orf132	399		LAGLIDADG endonuclease type 2																			74159	74455	exon1	297
						52317	52400	trnY(gta)	84	194		63629	63713	trnl(taa)	85	201		56903	56977	trnC(gca)	75	1198																				76274	76993	exon2	720
						52595	52667	trnM(cat)	73	421		63915	63986	trnM(cat)	72	24		58176	58937	orf253	762	490	hypothetical protein																			74456	76273	intron1	1818		Group IB
						53089	53176	trns(tga)	88	254		64011	64082	trnE(ttc)	72	841		59892	59428	orf154	465	476	hypothetical protein																			78312	78383	trnI(gat)	72	1108
						53431	53504	trnP(tgg)	74	108		64924	65082	atp8	159	901		60369	60441	trnR(tct)	73	87																				80712	81014	orf100	303		LAGLIDADG endonuclease
						53613	53685	trnN(gtt)	73	308		65984	66250	nad4L	267	-1		60529	60600	trnI(gat)	72	450																				81705	82565	orf286	861		LAGLIDADG endonuclease type 2
						53994	54078	trnl(taa)	85	196		66250	68241	nad5	1992	187		61051	62067	nad1	1017	425																				84838	85653	orf271	816		LAGLIDADG endonuclease type 2
						54275	54346	trnM(cat)	72	1683		68429	69277	orf282	849	3672	hypothetical protein	62493	62792	orf99	300	631	hypothetical protein																			86248	87153	orf301	906		LAGLIDADG endonuclease type 1
						56030	56101	trnE(ttc)	72	269		72950	73699	orf249	750	786	hypothetical protein	63424	64887	orf487	1464	1437	hypothetical protein																			79492	89212	cob	9721	1517
						56371	56529	atp8	159	562		74486	74559	trnR(tcg)	74	429		66325	66396	trnI(gat)	72	668																				79492	79773	exon1	282
						57092	57358	nad4L	267	-1		74989	75756	atp6	768	730		68925	69416	orf163	492		LAGLIDADG endonuclease type 1																			81609	81704	exon2	96
						57358	59343	nad5	1986	309		76487	76571	trns(gct)	85	190		71981	72511	orf176	531		LAGLIDADG endonuclease type 2																			83094	83108	exon3	15
						59653	59725	trnR(tcg)	73	415								67065	72876	cob	5812	659																				84802	84837	exon4	36
						60141	60632	orf163	492	431	hypothetical protein							67065	67265	exon1	201																					86185	86245	exon5	61
						61064	61831	atp6	768	204								68634	68922	exon2	289																					87497	87826	exon6	330
						62036	62118	trns(gct)	83	115								70165	70271	exon3	107																					88872	89212	exon7	341
																		71288	71510	exon4	223																					79774	81608	intron1	1835		Group IB
																		72530	72876	exon5	347																					81705	83093	intron2	1389		Group ID
																		67266	68633	intron1	1368		Group IB																			83109	84801	intron3	1693
																		68923	70164	intron2	1242		Group IA																			84838	86184	intron4	1347		Group ID
																		70272	71287	intron3	1016		Group IB																			86246	87496	intron5	1251		Group IA
																		71511	72529	intron4	1019																					87827	88871	intron6	1045		Group IB
																		73536	73607	trnH(gtg)	72	221																				90730	90801	trnI(gat)	72	1696
																		73829	77157	rns	3329	394																				92498	92572	trnC(gca)	75	149
																		73829	74842	exon1	1014																					92722	92793	trnH(gtg)	72	1025
																		76159	77157	exon2	999																					93819	97585	rns	3767	1851
																		74843	76158	intron1	1316																					93819	94783	exon1	965
																		77552	77622	trnV(tac)	71	574																				96477	97585	exon2	1109
																		78197	78280	trnl(tag)	84	116																				94784	96476	intron1	1693
																		78397	78470	trnW(cca)	74	613																				99437	99507	trnV(tac)	71	1566
																		79084	79156	trnD(gtc)	73	71																				101074	101158	trnl(tag)	85	444
																		79228	79299	trnG(tcc)	72	346																				101603	101674	trnG(acc)	72	417
																		79646	79717	trnI(gat)	72	1270																				102092	102313	atp9	222	873
																		80988	81060	trnM(cat)	73	1015																				103187	103260	trnW(cca)	74	1275
																		82076	82837	orf253	762	499	hypothetical protein																			104536	104608	trnD(gtc)	73	621
																		83337	83825	orf162	489	1249	hypothetical protein																			105230	105300	trnG(tcc)	71	795
																		85075	85560	orf161	486	1335	hypothetical protein																			106096	106254	atp8	159	5603
																		86896	86966	trnA(tgc)	71	314																				112221	113156	orf311	936		LAGLIDADG endonuclease type 2
																		87281	87352	trnF(gaa)	72	94																				111858	113965	cox2	2108	1035
																		87447	87519	trnT(tgt)	73	150																				111858	112220	exon1	363
																		87670	87743	trnQ(ttg)	74	193																				113567	113965	exon2	399
																		87937	88008	trnK(ttt)	72	338																				112221	113566	intron1	1346		Group ID
																		88347	88430	trnY(gta)	84	228																				115001	115072	trnA(tgc)	72	1018
																		88659	88731	trnM(cat)	73	636																				116091	116162	trnF(gaa)	72	316
																		89368	89454	trns(tga)	87	318																				116479	116551	trnT(tgt)	73	572
																		89773	89846	trnP(tgg)	74	155																				117124	117197	trnQ(ttg)	74	920
																		90002	90074	trnN(gtt)	73	293																				118118	118189	trnK(ttt)	72	709
																		90368	90452	trnl(taa)	85	207																				118899	118982	trnY(gta)	84	847
																		90660	90731	trnM(cat)	72	24																				119830	119902	trnM(cat)	73	1630
																		90756	90827	trnE(ttc)	72	748																				121533	121907	orf124	375	310	hypothetical protein
																		91576	91734	atp8	159	1030																				122218	122589	orf123	372	2032	hypothetical protein
																		92765	93031	nad4L	267	-1																				124622	124708	trns(tga)	87	1181
																		94073	94573	orf166	501		LAGLIDADG endonuclease type 1																			125890	125963	trnP(tgg)	74	234
																		93031	96266	nad5	3236	728																				126198	126270	trnN(gtt)	73	928
																		93031	93354	exon1	324																					127199	127282	trnl(taa)	84	371
																		94599	96266	exon2	1668																					127654	127725	trnM(cat)	72	514
																		93355	94598	intron1	1244		Group IC2																			128240	128311	trnE(ttc)	72	3127
																		96995	97068	trnR(tcg)	74	439																				131439	131511	trnR(tct)	73	1014
																		97508	98275	atp6	768	1388																				133047	132526	orf173	522	150	DNA polymerase type B
																		99664	100101	orf145	438	761	hypothetical protein																			134436	133198	orf412	1239	33	DNA polymerase type B
																		100863	100947	trns(gct)	85	159																				135060	134470	orf196	591	1941	DNA polymerase type B
																																										137002	137087	trns(gct)	86	341

## Sheet: Table S3
Table S3 Local BLAST analysis of the Amanita mitogenomes against themselves
Life-style	Species	Identitie (%)	Aligned length (bp)	Mismatched bases (bp)	Gaps (bp)	from	to	from	to	evalue
Ectomycorrhizal	Amanita basii	100	128	0	0	1663	1790	1536	1663	1.86e-61
	Amanita basii	100	128	0	0	1536	1663	1663	1790	1.86e-61
	Amanita basii	87.958	191	15	5	19178	19366	17420	17604	7.91e-60
	Amanita basii	68.273	249	72	4	24758	25002	10148	9903	2.13e-16
	Amanita basii	68.273	249	72	4	9903	10148	25002	24758	2.13e-16
	Amanita muscaria	86.831	243	21	5	36414	36652	34316	34551	3.26e-76
	Amanita muscaria	86.831	243	21	5	34316	34551	36414	36652	3.26e-76
	Amanita muscaria	72.512	422	94	11	30535	30947	28891	29299	5.9e-54
	Amanita muscaria	72.512	422	94	11	28891	29299	30535	30947	5.9e-54
	Amanita muscaria	81.463	205	29	6	47160	47359	34477	34277	2.86e-45
	Amanita muscaria	81.463	205	29	6	34277	34477	47359	47160	2.86e-45
	Amanita muscaria	85.714	133	18	1	36449	36581	47291	47160	1.39e-36
	Amanita muscaria	93.333	45	2	1	35966	36010	8204	8247	1.59e-10
	Amanita muscaria	93.333	45	2	1	8204	8247	35966	36010	1.59e-10
	Amanita muscaria	76.389	72	17	0	38548	38619	7742	7813	2.87e-07
	Amanita muscaria	76.389	72	17	0	7742	7813	38548	38619	2.87e-07
	Amanita bisporigera	77.565	2875	547	38	55494	58322	46464	49286	0
	Amanita bisporigera	77.565	2875	547	38	46464	49286	55494	58322	0
	Amanita bisporigera	75.126	2187	498	17	70191	72353	47140	49304	0
	Amanita bisporigera	75.126	2187	498	17	47140	49304	70191	72353	0
	Amanita bisporigera	72.727	2266	514	40	70188	72399	56173	58388	0
	Amanita bisporigera	72.727	2266	514	40	56173	58388	70188	72399	0
	Amanita bisporigera	89.753	810	80	1	69382	70188	55494	56303	0
	Amanita bisporigera	89.753	810	80	1	55494	56303	69382	70188	0
	Amanita bisporigera	85.778	900	114	3	69292	70183	46366	47259	0
	Amanita bisporigera	85.778	900	114	3	46366	47259	69292	70183	0
	Amanita bisporigera	77.569	798	159	4	71566	72356	55320	54536	0
	Amanita bisporigera	77.569	798	159	4	54536	55320	72356	71566	0
	Amanita bisporigera	73.355	927	219	16	54396	55310	49447	48537	5.64e-145
	Amanita bisporigera	73.355	927	219	16	48537	49447	55310	54396	5.64e-145
	Amanita bisporigera	79.769	346	67	1	72948	73290	58805	58460	1.25e-83
	Amanita bisporigera	79.769	346	67	1	58460	58805	73290	72948	1.25e-83
	Amanita bisporigera	86.4	250	24	3	8268	8507	7041	7290	2.74e-79
	Amanita bisporigera	86.4	250	24	3	7041	7290	8268	8507	2.74e-79
	Amanita bisporigera	67.819	926	218	26	57577	58462	55309	54424	4.96e-76
	Amanita bisporigera	67.819	926	218	26	54424	55309	58462	57577	4.96e-76
	Amanita bisporigera	88.66	194	16	5	32201	32389	26586	26778	2.25e-61
	Amanita bisporigera	88.66	194	16	5	26586	26778	32201	32389	2.25e-61
	Amanita bisporigera	100	127	0	0	70189	70315	70062	70188	2.74e-60
	Amanita bisporigera	100	127	0	0	70062	70188	70189	70315	2.74e-60
	Amanita bisporigera	86.957	161	11	1	52274	52424	26599	26759	1.33e-51
	Amanita bisporigera	86.957	161	11	1	26599	26759	52274	52424	1.33e-51
	Amanita bisporigera	83.851	161	13	4	52274	52424	32213	32370	2.75e-41
	Amanita bisporigera	83.851	161	13	4	32213	32370	52274	52424	2.75e-41
	Amanita bisporigera	93.548	93	5	1	15112	15203	12600	12692	1.33e-32
	Amanita bisporigera	93.548	93	5	1	12600	12692	15112	15203	1.33e-32
	Amanita bisporigera	97.59	83	1	1	61511	61593	60871	60952	1.33e-32
	Amanita bisporigera	97.59	83	1	1	60871	60952	61511	61593	1.33e-32
	Amanita bisporigera	87.611	113	12	2	53971	54081	46167	46279	1.62e-31
	Amanita bisporigera	87.611	113	12	2	46167	46279	53971	54081	1.62e-31
	Amanita bisporigera	95.455	66	3	0	60885	60950	12616	12681	7.88e-23
	Amanita bisporigera	95.455	66	3	0	12616	12681	60885	60950	7.88e-23
	Amanita bisporigera	95.238	63	3	0	61525	61587	12616	12678	3.35e-21
	Amanita bisporigera	95.238	63	3	0	12616	12678	61525	61587	3.35e-21
	Amanita bisporigera	96.667	60	2	0	60891	60950	15133	15192	3.35e-21
	Amanita bisporigera	96.667	60	2	0	15133	15192	60891	60950	3.35e-21
	Amanita bisporigera	96.491	57	2	0	61531	61587	15133	15189	1.42e-19
	Amanita bisporigera	96.491	57	2	0	15133	15189	61531	61587	1.42e-19
	Amanita bisporigera	92.188	64	5	0	9546	9609	63885	63822	4.97e-19
	Amanita bisporigera	87.324	71	9	0	65916	65986	58871	58801	2.11e-17
	Amanita bisporigera	83.333	78	4	3	17420	17488	12704	12627	3.82e-14
	Amanita bisporigera	80.723	83	2	3	17430	17504	15204	15128	3.82e-14
	Amanita bisporigera	83.333	78	4	3	12627	12704	17488	17420	3.82e-14
	Amanita bisporigera	80.723	83	2	3	15128	15204	17504	17430	3.82e-14
	Amanita bisporigera	87.5	64	4	2	30212	30274	19790	19730	1.33e-13
	Amanita bisporigera	87.5	64	4	2	19730	19790	30274	30212	1.33e-13
	Amanita bisporigera	97.619	42	1	0	17448	17489	59722	59763	1.63e-12
	Amanita bisporigera	93.617	47	3	0	12616	12662	59773	59727	1.63e-12
	Amanita bisporigera	95.122	41	2	0	15133	15173	59767	59727	6.91e-11
	Amanita bisporigera	80.597	67	1	2	17423	17489	60949	60895	2.41e-10
	Amanita bisporigera	95	40	2	0	19726	19765	38436	38397	2.41e-10
	Amanita bisporigera	97.297	37	1	0	30239	30275	38397	38433	8.42e-10
	Amanita bisporigera	97.297	37	1	0	17453	17489	61571	61535	8.42e-10
	Amanita bisporigera	92.683	41	3	0	19723	19763	9549	9589	2.94e-09
	Amanita bisporigera	97.143	35	1	0	30241	30275	9589	9555	1.03e-08
	Amanita bisporigera	92.5	40	3	0	19726	19765	34541	34502	1.03e-08
	Amanita bisporigera	94.595	37	2	0	30239	30275	63840	63876	1.03e-08
	Amanita bisporigera	88.372	43	5	0	41636	41678	9598	9556	1.25e-07
	Amanita bisporigera	85.106	47	7	0	30735	30781	17752	17798	4.36e-07
	Amanita bisporigera	85.106	47	7	0	17752	17798	30735	30781	4.36e-07
	Amanita phalloides	87.273	770	90	4	82076	82841	58176	58941	0
	Amanita phalloides	87.273	770	90	4	58176	58941	82076	82841	0
	Amanita phalloides	90.719	431	28	2	83637	84055	57803	57373	2.45e-171
	Amanita phalloides	90.719	431	28	2	57373	57803	84055	83637	2.45e-171
	Amanita phalloides	92.254	284	20	2	57133	57415	25302	25584	3e-113
	Amanita phalloides	92.254	284	20	2	25302	25584	57133	57415	3e-113
	Amanita phalloides	88.93	271	10	3	84056	84310	15540	15274	1.36e-98
	Amanita phalloides	88.93	271	10	3	15274	15540	84310	84056	1.36e-98
	Amanita phalloides	70.551	635	171	7	58318	58941	17687	18316	7.06e-77
	Amanita phalloides	70.551	635	171	7	17687	18316	58318	58941	7.06e-77
	Amanita phalloides	87.19	242	10	8	29003	29242	13082	13304	3e-75
	Amanita phalloides	87.19	242	10	8	13082	13304	29003	29242	3e-75
	Amanita phalloides	95.484	155	4	1	25576	25730	15540	15691	6.2e-65
	Amanita phalloides	95.484	155	4	1	15540	15691	25576	25730	6.2e-65
	Amanita phalloides	83.7	227	16	7	66225	66445	60434	60645	4.76e-60
	Amanita phalloides	83.7	227	16	7	60434	60645	66225	66445	4.76e-60
	Amanita phalloides	100	127	0	0	84053	84179	15667	15541	4.76e-60
	Amanita phalloides	100	127	0	0	84053	84179	25703	25577	4.76e-60
	Amanita phalloides	100	127	0	0	25577	25703	84179	84053	4.76e-60
	Amanita phalloides	100	127	0	0	15541	15667	84179	84053	4.76e-60
	Amanita phalloides	100	124	0	0	15541	15664	15417	15540	2.03e-58
	Amanita phalloides	100	124	0	0	25577	25700	15417	15540	2.03e-58
	Amanita phalloides	100	124	0	0	15417	15540	15541	15664	2.03e-58
	Amanita phalloides	100	124	0	0	15417	15540	25577	25700	2.03e-58
	Amanita phalloides	97.6	125	2	1	79602	79725	60484	60608	1.56e-53
	Amanita phalloides	97.6	125	2	1	60484	60608	79602	79725	1.56e-53
	Amanita phalloides	78.125	224	36	2	85804	86027	15282	15072	5.09e-47
	Amanita phalloides	85.093	161	9	4	79602	79751	66271	66427	2.64e-44
	Amanita phalloides	85.093	161	9	4	66271	66427	79602	79751	2.64e-44
	Amanita phalloides	77.436	195	42	2	59084	59277	15267	15074	4.46e-35
	Amanita phalloides	78.182	165	20	4	99495	99644	81888	82051	9.83e-31
	Amanita phalloides	78.182	165	20	4	81888	82051	99495	99644	9.83e-31
	Amanita phalloides	84.071	113	17	1	59162	59273	85909	86021	6.21e-27
	Amanita phalloides	70.732	205	58	2	100147	100350	98066	98269	8.63e-19
	Amanita phalloides	70.732	205	58	2	98066	98269	100147	100350	8.63e-19
	Amanita phalloides	70.136	221	46	7	70289	70506	34374	34577	3.67e-17
	Amanita phalloides	70.136	221	46	7	34374	34577	70289	70506	3.67e-17
	Amanita phalloides	87.692	65	8	0	29458	29522	13439	13503	1.56e-15
	Amanita phalloides	96	50	2	0	92699	92748	17496	17545	1.56e-15
	Amanita phalloides	91.071	56	5	0	44730	44785	25260	25205	1.9e-14
	Amanita phalloides	91.071	56	5	0	25205	25260	44785	44730	1.9e-14
	Amanita phalloides	67.148	277	81	6	7776	8047	6646	6917	2.82e-12
	Amanita phalloides	95.349	43	2	0	84013	84055	25584	25542	9.84e-12
	Amanita phalloides	95.349	43	2	0	25542	25584	84055	84013	9.84e-12
	Amanita phalloides	78.652	89	15	4	12993	13079	13079	12993	5.1e-09
	Amanita phalloides	85.106	47	7	0	5241	5287	1891	1937	7.57e-07
	Amanita phalloides	85.106	47	7	0	1891	1937	5241	5287	7.57e-07
	Amanita phalloides	85.106	47	7	0	63565	63611	42972	43018	7.57e-07
	Amanita phalloides	85.106	47	7	0	42972	43018	63565	63611	7.57e-07
	Amanita phalloides	68.817	93	26	1	52458	52550	34408	34497	0.2
	Amanita phalloides	68.817	93	26	1	34408	34497	52458	52550	0.2
	Amanita brunnescens	100	724	0	0	25349	26072	26072	25349	0
	Amanita brunnescens	81.536	677	35	16	60414	61059	41217	41834	0
	Amanita brunnescens	81.536	677	35	16	41217	41834	60414	61059	0
	Amanita brunnescens	96.532	173	6	0	43256	43428	1	173	2.7e-77
	Amanita brunnescens	96.532	173	6	0	1	173	43256	43428	2.7e-77
	Amanita brunnescens	90.769	195	5	4	41230	41424	36427	36608	8.83e-71
	Amanita brunnescens	90.769	195	5	4	36427	36608	41230	41424	8.83e-71
	Amanita brunnescens	84.951	206	8	3	60427	60632	36427	36609	3.52e-63
	Amanita brunnescens	84.951	206	8	3	36427	36609	60427	60632	3.52e-63
	Amanita brunnescens	91.667	96	6	1	53240	53333	6032	5937	1.08e-31
	Amanita brunnescens	91.667	96	6	1	5937	6032	53333	53240	1.08e-31
	Amanita brunnescens	95.062	81	3	1	49186	49266	16845	16766	5.58e-29
	Amanita brunnescens	95.062	81	3	1	16766	16845	49266	49186	5.58e-29
	Amanita brunnescens	97.015	67	2	0	55059	55125	51215	51149	3.52e-25
	Amanita brunnescens	97.015	67	2	0	51149	51215	55125	55059	3.52e-25
	Amanita brunnescens	96.226	53	2	0	49495	49547	49003	48951	1.4e-17
	Amanita brunnescens	96.226	53	2	0	48951	49003	49547	49495	1.4e-17
	Amanita brunnescens	78.889	90	5	1	31824	31913	24138	24063	4.9e-17
	Amanita brunnescens	78.889	90	5	1	24063	24138	31913	31824	4.9e-17
	Amanita brunnescens	95.918	49	2	0	49221	49269	19670	19718	2.08e-15
	Amanita brunnescens	95.918	49	2	0	19670	19718	49221	49269	2.08e-15
	Amanita brunnescens	94.118	51	3	0	55002	55052	3048	2998	7.27e-15
	Amanita brunnescens	94.118	51	3	0	2998	3048	55052	55002	7.27e-15
	Amanita brunnescens	89.831	59	3	1	50452	50507	24049	24107	7.27e-15
	Amanita brunnescens	89.831	59	3	1	24049	24107	50452	50507	7.27e-15
	Amanita brunnescens	93.878	49	3	0	31847	31895	4772	4820	8.85e-14
	Amanita brunnescens	93.878	49	3	0	4772	4820	31847	31895	8.85e-14
	Amanita brunnescens	91.071	56	4	1	54714	54769	48946	49000	8.85e-14
	Amanita brunnescens	91.071	56	4	1	48946	49000	54714	54769	8.85e-14
	Amanita brunnescens	79	100	14	4	31386	31484	30132	30039	8.85e-14
	Amanita brunnescens	79	100	14	4	30039	30132	31484	31386	8.85e-14
	Amanita brunnescens	89.286	56	6	0	54714	54769	49553	49498	8.85e-14
	Amanita brunnescens	89.286	56	6	0	49498	49553	54769	54714	8.85e-14
	Amanita brunnescens	95.455	44	2	0	30047	30090	16695	16652	1.08e-12
	Amanita brunnescens	95.455	44	2	0	16652	16695	30090	30047	1.08e-12
	Amanita brunnescens	87.5	56	7	0	50467	50522	31909	31854	3.76e-12
	Amanita brunnescens	87.5	56	7	0	31854	31909	50522	50467	3.76e-12
	Amanita brunnescens	86.441	59	6	1	31414	31470	16634	16692	1.31e-11
	Amanita brunnescens	86.441	59	6	1	16634	16692	31414	31470	1.31e-11
	Amanita brunnescens	100	34	0	0	24106	24139	16830	16797	5.59e-10
	Amanita brunnescens	100	34	0	0	16986	17019	19454	19421	5.59e-10
	Amanita brunnescens	100	34	0	0	16797	16830	24139	24106	5.59e-10
	Amanita brunnescens	97.222	36	1	0	60055	60090	6310	6345	1.95e-09
	Amanita brunnescens	97.222	36	1	0	6310	6345	60055	60090	1.95e-09
	Amanita brunnescens	90.476	42	4	0	50481	50522	4820	4779	6.81e-09
	Amanita brunnescens	90.476	42	4	0	4779	4820	50522	50481	6.81e-09
	Amanita brunnescens	68.02	197	40	8	50685	50859	50527	50332	2.38e-08
	Amanita brunnescens	68.02	197	40	8	50332	50527	50859	50685	2.38e-08
	Amanita brunnescens	88.372	43	5	0	51150	51192	43072	43114	8.29e-08
	Amanita brunnescens	88.372	43	5	0	43072	43114	51150	51192	8.29e-08
	Amanita brunnescens	89.474	38	4	0	4745	4782	50743	50706	1.01e-06
	Amanita brunnescens	91.429	35	3	0	23397	23431	23431	23397	3.53e-06
	Amanita brunnescens	82.609	46	8	0	60291	60336	50696	50741	1.23e-05
	Amanita brunnescens	82.609	46	8	0	50696	50741	60291	60336	1.23e-05
	Amanita brunnescens	86.111	36	5	0	9655	9690	60066	60101	0.000523
	Amanita brunnescens	73.913	46	12	0	27756	27801	31132	31087	3.3
	Amanita pseudoporphyria	98.314	593	5	2	39795	40385	23710	23121	0
	Amanita pseudoporphyria	98.314	593	5	2	23121	23710	40385	39795	0
	Amanita pseudoporphyria	77.749	1146	227	10	31553	32678	30173	31310	0
	Amanita pseudoporphyria	77.749	1146	227	10	30173	31310	31553	32678	0
	Amanita pseudoporphyria	82.927	246	17	6	23109	23329	21144	21389	1.38e-66
	Amanita pseudoporphyria	83.539	243	14	7	40177	40393	21389	21147	1.38e-66
	Amanita pseudoporphyria	82.927	246	17	6	21144	21389	23109	23329	1.38e-66
	Amanita pseudoporphyria	83.539	243	14	7	21147	21389	40393	40177	1.38e-66
	Amanita pseudoporphyria	74.581	358	53	13	7238	7570	9226	9570	3.48e-55
	Amanita pseudoporphyria	71.944	360	88	5	34558	34912	33480	33831	1.69e-46
	Amanita pseudoporphyria	71.944	360	88	5	33480	33831	34558	34912	1.69e-46
	Amanita pseudoporphyria	97.917	96	2	0	40380	40475	4742	4647	4.52e-41
	Amanita pseudoporphyria	97.917	96	2	0	4647	4742	40475	40380	4.52e-41
	Amanita pseudoporphyria	70.248	242	72	0	35123	35364	32867	33108	2.5e-25
	Amanita pseudoporphyria	70.248	242	72	0	32867	33108	35123	35364	2.5e-25
	Amanita pseudoporphyria	71.642	134	35	2	35173	35306	33992	34122	1.14e-10
	Amanita pseudoporphyria	71.642	134	35	2	33992	34122	35173	35306	1.14e-10
	Amanita pseudoporphyria	75	40	10	0	3628	3667	3667	3628	8.2
Asymbiotic	Amanita inopinata	98.188	276	4	1	6860	7134	5042	5317	2.99e-133
	Amanita inopinata	98.188	276	4	1	5042	5317	6860	7134	2.99e-133
	Amanita inopinata	96.117	103	3	1	6717	6819	4793	4894	5.8e-41
	Amanita inopinata	96.117	103	3	1	4793	4894	6717	6819	5.8e-41
	Amanita inopinata	88.75	80	8	1	59602	59681	27705	27783	2.03e-21
	Amanita inopinata	100	55	0	0	57757	57811	36602	36548	2.03e-21
	Amanita inopinata	74.468	47	12	0	31600	31646	30251	30297	0.86
	Amanita inopinata	74.468	47	12	0	30251	30297	31600	31646	0.86
	Amanita thiersii	96.04	1111	16	4	14415	15497	11726	12836	0
	Amanita thiersii	96.04	1111	16	4	11726	12836	14415	15497	0
	Amanita thiersii	78.479	539	102	5	132566	133098	34901	35431	9.37e-123
	Amanita thiersii	78.479	539	102	5	34901	35431	132566	133098	9.37e-123
	Amanita thiersii	96.104	231	2	2	90598	90828	78184	78407	3.27e-103
	Amanita thiersii	96.104	231	2	2	78184	78407	90598	90828	3.27e-103
	Amanita thiersii	100	199	0	0	70128	70326	36048	36246	7.21e-99
	Amanita thiersii	100	199	0	0	36048	36246	70128	70326	7.21e-99
	Amanita thiersii	99.412	170	1	0	129274	129443	105910	106079	1.7e-81
	Amanita thiersii	99.412	170	1	0	105910	106079	129274	129443	1.7e-81
	Amanita thiersii	87.117	163	11	2	78227	78386	72755	72910	1.49e-50
	Amanita thiersii	87.117	163	11	2	72755	72910	78227	78386	1.49e-50
	Amanita thiersii	86.503	163	12	2	90645	90804	72755	72910	1.82e-49
	Amanita thiersii	86.503	163	12	2	72755	72910	90645	90804	1.82e-49
	Amanita thiersii	83.117	154	19	3	49968	50115	45672	45824	5.56e-37
	Amanita thiersii	83.117	154	19	3	45672	45824	49968	50115	5.56e-37
	Amanita thiersii	93.75	96	6	0	128641	128736	42274	42179	8.25e-35
	Amanita thiersii	93.75	96	6	0	42179	42274	128736	128641	8.25e-35
	Amanita thiersii	91.304	92	8	0	70037	70128	36012	36103	6.34e-30
	Amanita thiersii	91.304	92	8	0	36012	36103	70037	70128	6.34e-30
	Amanita thiersii	89.552	67	7	0	84649	84715	82892	82958	1.94e-17
	Amanita thiersii	89.552	67	7	0	82892	82958	84649	84715	1.94e-17
	Amanita thiersii	87.5	56	7	0	96389	96444	45425	45480	1.82e-11
	Amanita thiersii	87.5	56	7	0	45425	45480	96389	96444	1.82e-11
	Amanita thiersii	82.812	64	11	0	87323	87386	47952	48015	2.22e-10
	Amanita thiersii	82.812	64	11	0	47952	48015	87323	87386	2.22e-10
	Amanita thiersii	76.786	56	11	1	126951	127004	114513	114458	0.009
	Amanita thiersii	82.051	39	7	0	126949	126987	137343	137305	0.031
	Amanita thiersii	81.579	38	7	0	126950	126987	137348	137311	0.11
	Amanita thiersii	80	40	8	0	126946	126985	137340	137301	0.11
	Amanita thiersii	72.881	59	16	0	97915	97973	71266	71324	0.38
	Amanita thiersii	75	56	13	1	72702	72757	72576	72522	0.38
	Amanita thiersii	72.881	59	16	0	71266	71324	97915	97973	0.38
	Amanita thiersii	72.414	58	16	0	52705	52762	88165	88108	1.3

## Sheet: Table S4
Table S4 Tandem repeats detected in the mitogenomes of Amanita using the online program Tandem Repeats Finder
Life-style	Species	Indices	Period Size	Copy Number	Consensus Size	Percent Matches	Percent Indels	Score	Entropy (0-2)	Repeat motif
Ectomycorrhizal	Amanita basii	1536--1790	127	2	127	100	0	510	1.78	TAGTCCTATACCATTCCATGCATTCAAAATGTTACCTATCCAATCTTAGATAGAAGGATATTTAA
	Amanita basii	2398--2428	15	2.1	14	94	5	53	0.98	AAATTTTTATAAAA
	Amanita basii	7494--7548	27	2	27	82	6	67	1.69	TATCAATTTGATTCAAATACTAATCAA
	Amanita basii	9070--9110	22	1.9	21	85	5	55	1.28	AATATTAAAAATACTAAAATC
	Amanita basii	9250--9279	15	1.9	16	93	6	53	1.48	TTAATTCTTATTGGTA
	Amanita basii	10106--10147	20	2.1	20	82	8	50	1.09	AATAAAATTATAATAATTAA
	Amanita basii	12301--12336	18	2	18	89	10	56	1.65	TTGTATTAGAAATTGGAT
	Amanita muscaria	8621--8743	60	2	60	93	0	210	1.71	AGATAAATTATTTATTAAATCTCCATTAGAAAATGGTGATCCTATAAATAATTTTTTTAT
	Amanita muscaria	8941--8991	25	2	25	81	7	59	1.2	TTTATTTAATTCTAGTTCTTTAATT
	Amanita muscaria	15716--15757	14	2.8	15	85	7	50	1.13	ATATCTATAATAATT
	Amanita muscaria	15755--15795	19	2	21	86	9	59	1.46	ATATCTTACCTATATTTATCT
	Amanita muscaria	20060--20095	18	2	18	89	10	56	0.92	AAATTATTATAAAAATAA
	Amanita muscaria	28738--28780	21	1.9	24	81	13	56	1.41	ATAATCATAAATATCATAACCATA
	Amanita muscaria	30907--30956	23	2.2	23	89	10	77	1.18	TTTAATTTGATATTTTTATAATT
	Amanita muscaria	32111--32137	14	1.9	14	100	0	54	0.95	AATTAAATATAATA
	Amanita muscaria	34280--34394	54	2.2	54	96	3	216	1.49	AAATTAAAGTTAAAAGAAGTTAAGTTATACAAAATACAATGTTTTATAAATATT
	Amanita muscaria	34843--34872	15	2	15	93	0	51	0.88	AAAAATAAATATATA
	Amanita muscaria	36892--36931	6	6.7	6	82	0	53	0.81	TAAATA
	Amanita muscaria	36892--36931	12	3.3	12	100	0	80	0.81	TAAATAAAAATA
	Amanita muscaria	37010--37042	14	2.4	14	100	0	66	1.4	TTAAACAGAAAAAT
	Amanita muscaria	45459--45509	18	3.1	17	81	10	52	1.6	AACCATTAATAAGTATT
	Amanita muscaria	48418--48462	15	3.2	14	81	18	58	0.96	AAATATAAAAATTT
	Amanita bisporigera	4198--4229	15	2.1	15	100	0	64	1.23	CTCCTCTCCTCACCT
	Amanita bisporigera	4244--4284	7	5.9	7	94	0	73	1.5	AGAGGAT
	Amanita bisporigera	4244--4284	21	2	21	100	0	82	1.5	AGAGGATAGAGGATAGAGGAC
	Amanita bisporigera	4373--4420	21	2.2	22	85	10	64	1.42	TTTAATCTTATTTTTAGATTAA
	Amanita bisporigera	4953--4997	22	2	22	83	8	56	1.06	AAATATTAAAAATTAATGAAAA
	Amanita bisporigera	8770--8802	3	11	3	100	0	66	0.92	CTT
	Amanita bisporigera	11401--11439	11	3.3	12	82	10	53	0.86	TTATTTATAATT
	Amanita bisporigera	12490--12546	5	11.4	5	100	0	114	0.74	TAAAA
	Amanita bisporigera	15553--15594	5	8.4	5	83	0	57	1.2	CTCCT
	Amanita bisporigera	15597--15637	7	5.9	7	100	0	82	1.41	AGAGGAT
	Amanita bisporigera	16587--16619	15	2.1	16	88	5	50	1.49	TTAATTCTTATAGGTA
	Amanita bisporigera	20209--20247	17	2.3	17	86	0	51	1.53	TATAGTAATAGGATAAT
	Amanita bisporigera	26856--26900	19	2.3	19	84	7	54	1.01	TAAATAAAAATAAAAAAAA
	Amanita bisporigera	29668--29697	9	3.3	9	100	0	60	1.21	ATAATACAA
	Amanita bisporigera	31986--32011	7	3.7	7	100	0	52	1.4	CCTCTAT
	Amanita bisporigera	32014--32049	15	2.4	15	90	0	54	1.3	AGAGGAGAGGTGAAG
	Amanita bisporigera	32432--32482	22	2.4	21	87	9	68	1.24	TTAAGTAATTAAAATTTAAAA
	Amanita bisporigera	32857--32901	21	2.1	21	87	4	63	1.09	AATTATAAATTAAAATAATTA
	Amanita bisporigera	33233--33277	18	2.5	18	100	0	90	0.97	ATAAAATTTTAAATATAA
	Amanita bisporigera	34484--34520	7	5.3	7	100	0	74	1.44	CTATCCT
	Amanita bisporigera	34524--34548	5	5	5	100	0	50	1.37	GAGGT
	Amanita bisporigera	39548--39601	19	2.8	20	71	20	53	1.04	AACAAATATAATAAAAATAT
	Amanita bisporigera	43596--43676	6	13.5	6	97	0	153	1.23	TTATTC
	Amanita bisporigera	59696--59738	7	6.1	7	100	0	86	1.44	TCTATCC
	Amanita bisporigera	59748--59782	5	7	5	93	0	61	1.12	AGAGG
	Amanita bisporigera	60239--60305	3	22	3	79	14	75	0.9	TAA
	Amanita bisporigera	60275--60323	9	5.3	9	82	4	53	0.93	TAAATATAT
	Amanita bisporigera	60240--60319	28	2.9	28	90	5	119	0.9	AATAATAATAAATATATTAAATAAAATA
	Amanita bisporigera	60861--60910	5	10	5	86	0	73	1.21	CCTCT
	Amanita bisporigera	61509--61550	5	8.4	5	94	0	75	1.1	CTCCT
	Amanita bisporigera	62410--62454	7	6.4	7	84	0	54	1.27	AATATAA
	Amanita bisporigera	63861--63891	15	2.1	15	100	0	62	1	AGAGGAGAAGAGAGG
	Amanita bisporigera	65062--65099	14	2.7	14	88	8	51	1.03	AAATTAATAAATAA
	Amanita bisporigera	65729--65845	6	19.8	6	82	10	127	1.01	AAATAT
	Amanita bisporigera	70062--70315	127	2	127	100	0	508	1.75	CTATTTAATAATATTTTAACTATTATATATCTAGGATCATCTTTACCCAGTGTTTGTTTTAAGTC
	Amanita bisporigera	74814--74903	6	15.2	6	80	6	67	1.17	TAAAAA
	Amanita bisporigera	74821--74888	12	5.7	13	86	10	85	1.13	AAAATCAAAATCA
	Amanita bisporigera	74814--74877	18	3.6	18	95	2	112	1.13	TAAAAATCAAAATCAAAA
	Amanita bisporigera	74928--74955	7	4	7	100	0	56	1.15	AAACAAT
	Amanita bisporigera	75995--76075	5	16.2	5	84	0	99	1.24	TCCTC
	Amanita bisporigera	76078--76126	7	6.9	7	97	2	89	1.41	AGAGGAT
	Amanita bisporigera	76575--76630	16	3.4	16	76	18	62	1.06	TATAAAAATAAAATAA
	Amanita bisporigera	76590--76661	16	4.3	16	73	19	58	1.15	AATAAAAATCAAATCA
	Amanita bisporigera	76576--76651	32	2.3	32	88	2	116	1.07	ATAAAAATAAAAATAATATAAAATCAAATCAA
	Amanita bisporigera	76580--76659	27	3	27	87	3	117	1.12	AAATAAAAATCAAAATAAAATCAAATC
	Amanita bisporigera	76601--76661	11	5	11	76	21	59	1.13	AAATCAAATAA
	Amanita phalloides	15417--15664	124	2	124	100	0	496	1.72	TGATCAAATTTTAATCCAATCCTTTTTAAAGAATTCTCTTATCAAACGAGTTAAAATTCTTATTC
	Amanita phalloides	18408--18447	20	2	20	90	0	62	1.22	CTTATAAATTAAAATTTTAT
	Amanita phalloides	18853--18890	12	3.2	12	88	0	58	1.26	AGAATAAGAAGA
	Amanita phalloides	18853--18886	6	5.7	6	85	0	50	1.23	AGAATA
	Amanita phalloides	28654--28708	4	13.5	4	88	3	83	0.97	ATAA
	Amanita phalloides	29654--29693	21	1.9	21	89	0	62	1.04	AAAAAATATGAAATAAAAATG
	Amanita phalloides	29653--29699	21	2.3	20	82	10	58	1.02	TAAAAAATATGAAATAAAAA
	Amanita phalloides	30872--30933	26	2.4	25	81	5	70	1.51	AATAAATATTAAAAAGCATGGAATA
	Amanita phalloides	30951--31003	21	2.6	21	81	3	54	1.37	ATAAATTTATTAAAGATACTA
	Amanita phalloides	32511--32553	3	14.3	3	80	0	50	1.19	TTC
	Amanita phalloides	32514--32559	6	7.7	6	95	0	65	1.35	TTCTTA
	Amanita phalloides	36592--36639	23	2.1	23	84	7	62	1.01	TATTTATATTTATTTAATAATTT
	Amanita phalloides	38343--38412	3	23.3	3	100	0	140	0.91	TTC
	Amanita phalloides	40803--40865	22	2.8	23	87	4	67	1.72	TTCTTAAGTTAATTAACCCTAGC
	Amanita phalloides	40822--40865	22	2	22	100	0	88	1.72	CTAGCTTCTTATTTAATTAACC
	Amanita phalloides	41980--42012	15	2.1	16	88	5	50	1.49	TTAATTCTTATAGGTA
	Amanita phalloides	47737--47770	3	12	3	87	12	54	0.91	ATT
	Amanita phalloides	47738--47790	13	3.8	13	80	7	52	0.83	TTATTATTTTATT
	Amanita phalloides	48119--48159	20	2	20	85	0	55	1.28	TTATAAATAGATATAAATTT
	Amanita phalloides	54511--54549	18	2.1	18	85	4	51	1.41	TTAAAAATATACTTTTCT
	Amanita phalloides	59247--59284	20	1.9	19	89	5	58	1.22	CAAACTAAAAAACAAATAC
	Amanita phalloides	60316--60359	19	2.3	19	88	7	63	1.26	TTTAAAAATATAATTTAAC
	Amanita phalloides	60726--60759	17	2	17	88	0	50	1.01	ATAAATAAAATATAAAA
	Amanita phalloides	64059--64097	6	6.5	6	84	0	51	1.71	TTCTAA
	Amanita phalloides	64059--64097	12	3.3	12	88	0	60	1.71	TTCTGATTCTAA
	Amanita phalloides	65800--65838	20	2	20	89	0	60	1.15	TATTATTATATGAATAAAAT
	Amanita phalloides	67009--67053	21	2.1	21	87	4	63	1.09	AATTATAAATTAAAATAATTA
	Amanita phalloides	67387--67430	19	2.3	19	100	0	88	0.99	AAATTTTTAAATATAAATA
	Amanita phalloides	73668--73719	9	5.5	10	78	17	58	0.71	AAAAATATAA
	Amanita phalloides	73666--73729	29	2.3	28	86	2	92	0.76	TTAAAAAATAAAAAAATAAAAAAAAAAA
	Amanita phalloides	73668--73718	19	2.8	18	82	5	75	0.71	AAAAAATAAAAAAATATA
	Amanita phalloides	77306--77349	20	2.3	19	92	7	72	1.24	AAAAATTAAAATTAATTCT
	Amanita phalloides	77474--77504	7	4.4	7	91	0	53	0.66	TTTTGTT
	Amanita phalloides	79171--79199	14	2	15	93	6	51	0.89	AATAAAAATTAATTA
	Amanita phalloides	81705--81738	17	2	17	88	11	52	0.79	TTTTGTGTTTTTTTGTT
	Amanita phalloides	81667--81732	24	2.8	24	76	19	75	1.02	TTTTTGTTTTTTGTGTTTTGTTTC
	Amanita phalloides	81650--81744	44	2.2	43	82	12	108	1.09	TTATTTATTTATTTTGTTTTTTGTTGTTTGTTTGGTGTCTTTT
	Amanita phalloides	84693--84755	24	2.6	22	76	14	54	1.27	AATTTAAATATTAAAAAAATTT
	Amanita phalloides	85309--85347	21	1.9	19	85	10	51	1.48	ATATATTCCTTAATATTAT
	Amanita phalloides	85356--85398	21	2	21	86	8	61	1	TATATTATAATATATATTTAA
	Amanita phalloides	85356--85432	31	2.6	29	74	19	70	0.99	TATATTAATTAAATTTAAATATATTATTA
	Amanita phalloides	86760--86864	49	2.2	47	89	3	156	1.29	TAAATAGAATAGTTTTATAATATAAAAAATTTAAAAAGAATTAAAAT
	Amanita phalloides	87243--87279	19	1.9	19	94	0	65	0.93	CAAAATAAAAAATAAAAAT
	Amanita phalloides	87564--87602	3	13	3	88	0	60	0.92	TAA
	Amanita phalloides	87757--87785	6	5	6	95	4	51	0.58	ATAAAA
	Amanita phalloides	89091--89125	10	3.5	10	88	0	52	0.86	AAATAAAATT
	Amanita phalloides	89091--89125	15	2.3	15	90	0	61	0.86	AAATAAAATAAAATT
	Amanita phalloides	90076--90123	10	5.1	10	78	14	57	0.84	AAAATTAAAT
	Amanita phalloides	91716--91756	20	2	20	86	9	57	1.2	ATTAAGTAAAAAAAATTAAT
	Amanita phalloides	92166--92212	6	7.8	6	90	0	67	0.78	ATTTTT
	Amanita phalloides	92588--92633	14	3.1	15	81	15	51	1.04	AAATAAATAATATAA
	Amanita phalloides	97365--97418	6	9.5	6	78	15	53	0.89	AAATAT
	Amanita phalloides	97362--97422	11	5.4	12	78	20	69	0.86	TAAAAATATAAA
	Amanita phalloides	97365--97414	16	3.1	16	83	13	66	0.89	AAATATAAATAAAAAT
	Amanita phalloides	97371--97423	16	3.3	15	78	21	54	0.87	AAATAAAAATAAAAA
	Amanita phalloides	100952--100992	6	6.8	6	82	0	55	1.02	ATAAAA
	Amanita brunnescens	4095--4140	14	3.3	14	93	0	83	1.95	CTAGCGGAGCCTTG
	Amanita brunnescens	8656--8731	15	4.9	16	83	12	88	0.91	TTAAAAAATAAAAAAT
	Amanita brunnescens	10424--10468	21	2.2	20	88	11	65	0.99	TATATTATAATAAATTATAA
	Amanita brunnescens	10421--10468	10	5.2	10	78	14	50	0.99	TATTATAATA
	Amanita brunnescens	12714--12752	21	1.9	21	89	5	62	0.94	TAATAAATAAAAAAATAAACT
	Amanita brunnescens	12774--12798	13	1.9	13	100	0	50	0.8	AAATAAAATTAAA
	Amanita brunnescens	12853--12906	8	7.1	8	75	12	51	0.88	ATATAAAT
	Amanita brunnescens	12850--12906	23	2.6	21	84	13	78	0.86	AAAATATAAATATAAAAATAA
	Amanita brunnescens	14727--14803	38	2.1	37	85	4	102	1.3	TTTTTTGTTTAATTTCTATTAAAAAAAAATTATAATT
	Amanita brunnescens	15595--15626	15	2.1	16	94	5	57	1.34	TTAATTATTATTGGTA
	Amanita brunnescens	16089--16138	7	7.1	7	86	8	75	0.96	AAAAATT
	Amanita brunnescens	16561--16602	14	3	14	80	13	59	1.83	CTTGCTTCGCTAGC
	Amanita brunnescens	16986--17017	11	2.9	11	100	0	64	1.83	CTAGCTTCGCT
	Amanita brunnescens	18854--18892	18	2.4	16	87	12	53	1.59	TTAGCTTTATGTTTTA
	Amanita brunnescens	19423--19462	11	3.6	11	100	0	80	1.81	GCGAAGCTAGA
	Amanita brunnescens	19501--19579	7	11.4	7	84	1	88	0.93	TTTATAA
	Amanita brunnescens	19514--19586	35	2.1	35	94	0	128	0.88	TTTATAATTTATAATTTATATTTTATAATTTTTAT
	Amanita brunnescens	19500--19609	49	2.3	49	88	1	168	0.88	TTTTATAATTTAAAATTTATAATTTATAATTTTTATTTTTTAATTTTTA
	Amanita brunnescens	19499--19608	14	7.8	14	75	9	80	0.87	TTTTTATTTTATAA
	Amanita brunnescens	19528--19603	7	10.9	7	85	0	71	0.79	TTTTTAT
	Amanita brunnescens	23286--23315	13	2.2	14	94	5	53	0.84	TTTTATTTTTATAA
	Amanita brunnescens	23712--23799	8	11	8	87	0	131	1.78	TTAGTAAG
	Amanita brunnescens	23712--23794	32	2.6	32	98	0	157	1.78	TTAGTAAGTTAGTAAGTTACTACGTTAGTAAG
	Amanita brunnescens	25670--25751	41	2	41	97	0	155	1.95	GTACTGTACTACTACTACTACTAGTAGTAGTAGTACAGTAC
	Amanita brunnescens	27507--27549	24	1.9	24	86	13	65	0.99	ATTAAATATTATATTATTAAATAA
	Amanita brunnescens	29174--29206	15	2.2	15	89	10	50	1.06	TAATAATATATAAAA
	Amanita brunnescens	30138--30195	30	1.9	30	89	0	89	1.28	AATTTAATTCTTCTTTTAAATAATATAAAA
	Amanita brunnescens	30415--30448	12	2.8	12	86	0	50	0.62	TTTATTTTTTAT
	Amanita brunnescens	41366--41397	17	1.9	16	93	6	55	0.86	TAAAATTTAAAAAAAA
	Amanita brunnescens	41366--41399	15	2.1	15	89	10	50	0.87	TAAAATTTAAAAAAA
	Amanita brunnescens	44507--44533	12	2.3	12	100	0	54	1.12	TTTATATTATCT
	Amanita brunnescens	48264--48316	6	8.8	6	85	0	70	0.99	ATATTT
	Amanita brunnescens	48271--48316	12	3.8	12	100	0	92	0.83	TATTTATATTTT
	Amanita brunnescens	49454--49491	15	2.7	15	84	8	53	0.95	TTATATTTAATATTA
	Amanita brunnescens	49610--49652	21	2.1	20	82	4	50	1.29	TTACTATACTAAATAAATAT
	Amanita brunnescens	50847--50882	19	1.9	18	88	5	54	1.14	ATATTATTCAATTTATAA
	Amanita brunnescens	51204--51228	13	1.9	13	100	0	50	0.94	ATATATTTATTTA
	Amanita brunnescens	53061--53101	21	1.9	21	85	5	55	1.38	AAAAATAAACTAGAATTATTA
	Amanita brunnescens	53726--53755	8	3.8	8	100	0	60	1.77	AGCTAAGA
	Amanita brunnescens	59027--59060	18	2	16	88	11	50	1.33	TTTATATTGTGTAATT
	Amanita brunnescens	60642--60683	20	2.1	20	91	8	68	1.13	AATATTTATATTTCTTAATA
	Amanita brunnescens	61827--61893	8	8.4	8	100	0	134	1.92	TACGTAGT
	Amanita brunnescens	62229--62285	29	1.9	30	86	10	82	1.19	TAATTTTATACTTATAAATTATTATTTATA
	Amanita pseudoporphyria	9278--9333	25	2.3	25	78	9	62	1.35	TTATTAAAAATAGTATATTTATATC
	Amanita pseudoporphyria	9411--9443	11	2.9	11	95	4	57	1.18	AAAAAATTAAC
	Amanita pseudoporphyria	12515--12552	15	2.4	16	91	8	60	1.51	GGTATTAATTCTTATT
	Amanita pseudoporphyria	35984--36039	21	2.7	21	82	0	58	1.39	AAAGATAAAAATGATAAAAAT
	Amanita pseudoporphyria	36032--36100	12	5.8	12	85	0	75	1.29	AAAAATGAAAAT
	Amanita pseudoporphyria	36048--36100	6	8.8	6	91	0	88	1.19	ATGAAA
	Amanita pseudoporphyria	39829--39869	18	2.3	19	79	12	50	1.2	ATTTAATTAATTAATTCAT
Asymbiotic	Amanita inopinata	480--531	27	1.9	27	88	0	77	1.53	TAATAAAACTAATAATACTAATGAATC
	Amanita inopinata	480--550	18	3.8	18	75	15	63	1.5	TAATAATACTAATAATAC
	Amanita inopinata	479--540	27	2.3	27	80	5	72	1.51	ATAATAATTCTAATAATACTAATGAAT
	Amanita inopinata	4238--4277	18	2.2	18	86	0	53	1.21	ATATTTAATATAACTTAT
	Amanita inopinata	9529--9572	21	2.1	21	91	0	70	1.87	CTAGCTACTTGAAATTCAACC
	Amanita inopinata	13162--13197	7	5.1	7	86	0	54	1.26	TAATAAG
	Amanita inopinata	13162--13197	14	2.6	14	100	0	72	1.26	TAATAAGTAATAAA
	Amanita inopinata	17211--17239	6	5	6	91	8	51	0.66	TTTTTG
	Amanita inopinata	17211--17239	11	2.5	12	94	5	51	0.66	TTTTTGTTTTTG
	Amanita inopinata	24191--24221	10	3	10	90	9	53	0.77	TAAATAAAAA
	Amanita inopinata	24493--24534	22	1.9	22	90	0	66	1.74	TTGCTTAATTTAAAACAAAGAA
	Amanita inopinata	26870--26911	7	6.4	7	86	8	54	0.75	TTTTTGT
	Amanita inopinata	26870--26913	19	2.4	17	88	11	61	0.78	TTTTTGTTTTTGTTTTT
	Amanita inopinata	26870--26911	14	3.3	13	84	15	61	0.75	TTTTTGTTTTTTG
	Amanita inopinata	31275--31307	16	2.1	16	94	0	57	1.03	TATTTTTATTTAAATT
	Amanita inopinata	50212--50254	21	2	22	86	4	61	1.15	TTTTCTTATCTTTTCCTTCATC
	Amanita inopinata	50715--50767	24	2.2	25	77	16	58	1.62	ATAATAATATAACACATAAAGTGAT
	Amanita inopinata	51131--51162	15	2.1	16	94	5	57	1.48	ATACCAATAAGAATTA
	Amanita inopinata	52954--52980	14	1.9	14	100	0	54	1.91	TAGCAAAGCTAGGT
	Amanita inopinata	55340--55373	15	2.1	17	89	10	54	0.99	ATATATTTAATTATTTA
	Amanita inopinata	57858--57902	15	2.9	15	96	3	81	0.72	TTTTTGTTTTGTTTG
	Amanita inopinata	58185--58226	5	8	5	85	15	50	0.7	TTTTG
	Amanita inopinata	58184--58225	6	7.7	6	84	15	56	0.65	TTTTTG
	Amanita inopinata	58186--58226	21	2	20	95	4	73	0.71	TTTGTTTTGTTTTTGTTTTG
	Amanita thiersii	4813--4869	30	1.9	30	82	7	71	1.42	AAAAAATTTAATTAAAATAGGATAAATGGG
	Amanita thiersii	16856--16912	3	19	3	85	0	78	1.2	ATA
	Amanita thiersii	17031--17059	12	2.4	12	100	0	58	1.36	TAATACTAAAAC
	Amanita thiersii	17024--17066	18	2.4	18	76	0	50	1.3	TTAATAATAAAACTAAAA
	Amanita thiersii	17874--17936	6	10.5	6	96	0	90	1.41	AATCTT
	Amanita thiersii	18964--19051	6	14.7	6	90	0	140	1.58	ACTTCT
	Amanita thiersii	19705--19815	10	11.1	10	89	3	161	1.6	TCTAACTACT
	Amanita thiersii	19827--19881	25	2.2	25	83	6	67	1.64	TAACTATCTATTCTAGTAACTTTAC
	Amanita thiersii	20178--20407	7	33.7	7	76	11	124	1.35	AGTAATA
	Amanita thiersii	20153--20264	43	2.6	43	87	4	147	1.34	ATAAATAATTAGATAATTAGTAATAAGTAAAAAGTAATAAGTA
	Amanita thiersii	20280--20432	6	24.5	6	78	10	71	1.33	AAATAG
	Amanita thiersii	20341--20426	18	4.6	19	83	11	97	1.47	AGAAATAGTAAATAGTAAT
	Amanita thiersii	20485--20653	7	23.9	7	80	12	82	1.25	AAATAGT
	Amanita thiersii	20553--20654	7	14.6	7	93	0	177	1.16	TAGAAAA
	Amanita thiersii	20649--20689	20	2.2	19	86	8	57	1.38	AATAGATAAGAATATTAGT
	Amanita thiersii	20697--20748	22	2.4	21	83	3	59	1.29	TAGTAATTAAAAAATAGAAAA
	Amanita thiersii	20813--20853	19	2.2	19	91	8	66	0.87	AAAAATTAAACAAAAAAAT
	Amanita thiersii	21458--21493	13	2.8	13	95	0	63	1.29	AAGGAAGAAATAT
	Amanita thiersii	21725--21757	12	2.6	13	90	9	59	1.71	TACTTGTACTTTG
	Amanita thiersii	21747--21794	7	7.1	7	82	13	57	1.8	TTGTAAC
	Amanita thiersii	21976--22019	14	3.1	14	83	9	63	1.64	ATAACACATTACAT
	Amanita thiersii	22072--22204	24	5.5	24	85	4	106	1.49	TTTTCAACTTTACCATTTTTCAAC
	Amanita thiersii	22113--22195	8	10.4	8	93	0	121	1.51	TTTTCAAC
	Amanita thiersii	22103--22218	8	14.8	8	87	2	101	1.52	ACTTTACA
	Amanita thiersii	22097--22195	16	6.2	16	87	0	117	1.5	TTTTCAACTTTACAAC
	Amanita thiersii	22167--22232	16	4.4	14	84	7	69	1.54	ACTTTAAACTTTAC
	Amanita thiersii	22204--22246	21	2	22	83	16	56	1.51	ATACTTTACACTTTACAACATT
	Amanita thiersii	22233--22315	7	11.9	7	89	0	67	1.48	CATATTC
	Amanita thiersii	22233--22315	21	4	21	83	0	85	1.48	CATATTTCATATTTCATATTC
	Amanita thiersii	22254--22321	7	9.7	7	93	0	82	1.49	CATATTT
	Amanita thiersii	22282--22329	21	2.3	21	85	0	60	1.41	CATATTTCATATTTGATATAA
	Amanita thiersii	23248--23299	24	2.2	24	83	13	63	1.55	TTATTTTTAATGTTTGGAGGTCAA
	Amanita thiersii	26954--26994	9	4.6	9	90	0	64	1.37	AAGTAAGAG
	Amanita thiersii	28002--28040	6	6.3	6	87	3	51	0.99	TATTAA
	Amanita thiersii	28425--28458	15	2.3	15	90	5	52	1.17	AATTTTAATTTATCT
	Amanita thiersii	28672--28721	20	2.5	20	86	0	64	1.65	AAATATGAATCTGTAAAAAC
	Amanita thiersii	28862--28930	8	8.6	8	98	0	120	1.32	TTTAACTT
	Amanita thiersii	28854--28930	24	3.3	24	92	1	120	1.32	TTTTAACTTTTTAACTTTTTAACT
	Amanita thiersii	29633--29710	8	9.8	8	77	15	81	1.03	ATTTTAAT
	Amanita thiersii	29967--30012	7	6.6	7	87	0	65	1.53	AGATGAG
	Amanita thiersii	29967--30012	14	3.3	14	100	0	92	1.53	AGATGAGAGATGAT
	Amanita thiersii	30009--30035	7	3.9	7	100	0	54	1.8	AGATTAC
	Amanita thiersii	29967--30033	14	4.8	14	92	0	71	1.73	AGATGACAGATGAT
	Amanita thiersii	29967--30019	21	2.5	21	84	0	61	1.64	AGATGACAGATGAGAGATGAG
	Amanita thiersii	29966--30026	28	2.2	28	84	0	86	1.75	CAGATGAGAGATGATAGATGACAGATGA
	Amanita thiersii	30102--30261	8	21	8	74	6	111	1.59	CTTTAATA
	Amanita thiersii	30102--30239	38	3.6	38	85	5	183	1.58	CTTTAATACTTTAATACTCTAATATTTTATGAGTAATA
	Amanita thiersii	30212--30261	7	6.9	7	95	4	82	1.53	TTAATAC
	Amanita thiersii	30375--30419	4	11	4	90	4	72	1.5	TAAC
	Amanita thiersii	30504--30548	6	7.5	6	85	9	56	1.33	ATACTA
	Amanita thiersii	30504--30548	18	2.5	19	85	10	67	1.33	ATACTAATATATAATACTA
	Amanita thiersii	31983--32059	6	12.8	6	77	0	73	1.57	AGATTA
	Amanita thiersii	32943--32987	18	2.5	18	92	0	81	1.04	AAAATAATTTTAAAAATA
	Amanita thiersii	33188--33247	9	6.8	9	71	1	50	1.68	GGAAAGGTA
	Amanita thiersii	33202--33247	18	2.6	18	89	0	74	1.71	GTAGGAAAGGTAAGAACC
	Amanita thiersii	36149--36207	21	2.8	21	89	7	93	1.17	ATTATTAAAATTAATAAATTC
	Amanita thiersii	36152--36208	7	8.3	7	79	9	64	1.17	ATTAATA
	Amanita thiersii	36152--36204	27	2	27	81	7	63	1.18	ATTAAAATTAATAAATTAATAATTAAA
	Amanita thiersii	40945--41009	8	8.1	8	94	0	112	1.37	AAACTATT
	Amanita thiersii	41142--41280	14	9.1	14	72	17	89	1.7	TATCTTTGATCTAG
	Amanita thiersii	41178--41263	20	3.9	20	74	21	82	1.73	ATCTAGTATCTTTGATCTTT
	Amanita thiersii	41157--41229	34	2.1	35	87	2	103	1.7	ATCTTTGATCTAGTATATTTGATCTAGTGTATTTG
	Amanita thiersii	41132--41280	48	3.1	48	97	2	275	1.71	TCTAGTGTCTTTGATCTTTATCTAGTATCTTTGATCTAGTTTATTTGA
	Amanita thiersii	41205--41277	34	2.1	35	87	2	103	1.7	ATCTTTGATCTAGTATATTTGATCTAGTGTATTTG
	Amanita thiersii	41142--41282	62	2.3	62	82	4	160	1.69	TATCTTTGATCTAGTTTATTTGATCTAGTGTATTTGATCTAGTATCTGTGATCTTTATCTAG
	Amanita thiersii	41275--41319	14	3.4	14	77	20	51	1.67	TCTAGGTTTTAGGT
	Amanita thiersii	41360--41417	4	14.8	4	85	10	84	0.86	TTTG
	Amanita thiersii	41349--41409	31	2	30	90	9	97	0.72	TTTGTTTTTTGTTTGTTTGTTTGTTTGTTT
	Amanita thiersii	41353--41412	26	2.3	25	88	11	93	0.72	TTTTGTTTTTGTTTGTTTGTTTGTT
	Amanita thiersii	41947--41985	20	2	19	85	5	51	1.14	AAATTTATTAAAGTTTAAA
	Amanita thiersii	42952--42996	6	7.5	6	92	0	72	0.84	AAAATT
	Amanita thiersii	43274--43303	16	1.9	15	93	6	51	0.92	ATATTTTTTTTTTAT
	Amanita thiersii	47303--47350	8	6	8	87	0	60	1.82	AAAAGTCT
	Amanita thiersii	47303--47350	24	2	24	87	0	69	1.82	AAAAGTCTAAAAGTCTCAAAGTCT
	Amanita thiersii	49794--49824	16	1.9	16	100	0	62	1	TTATAATTTTAAATAA
	Amanita thiersii	50609--50695	7	12.7	7	79	7	81	1.25	TAATTTA
	Amanita thiersii	50609--50695	27	3.2	28	82	8	108	1.25	TAATTTATAATATATAGTTTATAATTTA
	Amanita thiersii	50903--50976	11	6.9	11	89	6	116	1.15	AATAAATAATG
	Amanita thiersii	50903--50992	4	23	4	74	17	64	1.13	AATA
	Amanita thiersii	50903--51002	11	9.3	11	86	8	98	1.14	AATAAATAATA
	Amanita thiersii	50903--50992	22	4.2	22	85	8	114	1.13	AATAAATAATGAATAAATAATA
	Amanita thiersii	50908--51002	38	2.6	38	76	12	67	1.16	ATAATGAATAAATAATGAATAAATAAAGAATAAAATAA
	Amanita thiersii	51902--51961	14	4.3	14	82	6	59	1.48	ATAATATATAAGTT
	Amanita thiersii	51983--52012	15	2	15	93	0	51	0.85	CTTTTTATTTTTCTT
	Amanita thiersii	54333--54369	14	2.7	14	95	4	67	0.99	AAATATAAAATAGA
	Amanita thiersii	54388--54432	6	7.3	6	95	5	81	1.77	TAACAG
	Amanita thiersii	54533--54591	8	7.4	8	90	0	82	1.49	ATAGGTTT
	Amanita thiersii	54861--54901	6	6.8	6	85	0	55	1.44	ATATAG
	Amanita thiersii	54839--54912	24	3.1	24	75	7	71	1.49	ATAAATATAGATATAGAACTATAT
	Amanita thiersii	56466--56519	14	3.8	15	78	9	60	1.1	AATTTATAATTATAA
	Amanita thiersii	56454--56533	20	4	20	80	15	78	1.13	ATATAAAATTTAAAATTATA
	Amanita thiersii	57828--57870	10	4	12	77	22	51	1.53	ATCTGTTTTCAT
	Amanita thiersii	57823--57870	21	2.3	21	89	3	71	1.49	TTTTCATATGTTTTATATCTG
	Amanita thiersii	57882--57937	3	18.7	3	96	0	103	0.92	AAT
	Amanita thiersii	58026--58066	7	5.9	7	97	0	73	1.09	AAACAAT
	Amanita thiersii	58171--58218	5	9.6	5	77	8	53	1.42	TATAG
	Amanita thiersii	58171--58204	15	2.3	15	100	0	68	1.4	TATAGTATATTATAG
	Amanita thiersii	59203--59279	8	9.6	8	95	0	136	1.4	ATCTAATT
	Amanita thiersii	59775--59851	9	9	9	74	18	58	1.32	AGTATTTAT
	Amanita thiersii	60057--60110	7	7.7	7	100	0	108	0.98	TAATTTA
	Amanita thiersii	61328--61415	8	11.1	8	75	2	70	1.54	CATTATAC
	Amanita thiersii	61351--61412	31	2	32	87	3	90	1.51	CCATTATACCATTTTATCCATATAACATTATT
	Amanita thiersii	61469--61562	8	11.9	8	98	1	181	1.41	TTTATACA
	Amanita thiersii	61840--61901	7	8.9	7	96	0	115	1.61	TTATTGC
	Amanita thiersii	61939--62068	7	18.6	7	87	0	134	1.75	ATTGGTC
	Amanita thiersii	61939--62070	28	4.7	28	89	0	174	1.74	ATTGTTCATTGGTAATTGTTCATTGTTC
	Amanita thiersii	61939--62068	21	6.2	21	88	0	152	1.75	ATTGGTCATTGTTCATTGGTC
	Amanita thiersii	62565--62672	23	4.7	23	79	3	101	1.69	ATTGTACCATTACATTCATTTAT
	Amanita thiersii	62659--62721	24	2.6	25	76	16	71	1.65	TTGTACCTTTACACTTTATATTACC
	Amanita thiersii	62911--63002	7	12.7	7	83	11	105	1.34	TATATCT
	Amanita thiersii	62911--63002	14	6.4	14	85	7	121	1.34	TATATTTTATATCT
	Amanita thiersii	62918--63006	30	3.1	29	87	6	128	1.33	TATATCTTATATTCTTATATCTTATATTA
	Amanita thiersii	63074--63113	16	2.5	16	79	0	53	1.5	ATACTTTAATAGTTTA
	Amanita thiersii	63440--63578	8	17	8	94	4	242	1.41	TGATAAAT
	Amanita thiersii	63559--63624	26	2.6	24	81	11	62	1.38	AAATTGATAATTTTAAATAAATCA
	Amanita thiersii	63835--63936	7	14.6	7	82	6	82	1.3	AATAAGT
	Amanita thiersii	63835--63884	15	3.4	15	86	2	66	1.22	AATAAGTAATAAAAT
	Amanita thiersii	63842--63893	18	2.8	19	79	5	61	1.22	AATAAGAAATAAGTAATAA
	Amanita thiersii	68434--68578	7	20.7	7	83	6	170	1.18	TTGTTAT
	Amanita thiersii	68922--68963	17	2.5	18	85	14	63	1.35	TTAAATTCATCAATTATT
	Amanita thiersii	70071--70183	55	2.1	55	100	0	226	1.86	TAGCCTTAATTTAAGTAACTAAGCTATGCGAAAATATTGCATAACCATTCCTTTT
	Amanita thiersii	70229--70287	21	2.8	21	89	7	93	1.17	ATTATTAAAATTAATAAATTC
	Amanita thiersii	70232--70288	7	8.3	7	79	9	64	1.17	ATTAATA
	Amanita thiersii	70232--70284	27	2	27	81	7	63	1.18	ATTAAAATTAATAAATTAATAATTAAA
	Amanita thiersii	71201--71251	24	2.1	24	92	0	84	1.63	TAACAGAGTAAAAGATTAAAATAC
	Amanita thiersii	71361--71532	6	28.5	6	84	9	217	0.81	TAAAAA
	Amanita thiersii	71374--71550	6	32	5	80	12	81	0.87	AAAAT
	Amanita thiersii	71375--71539	9	16.8	10	71	19	116	0.81	AAATAAAAAT
	Amanita thiersii	71389--71523	1	135	1	68	0	63	0.77	A
	Amanita thiersii	72447--72507	8	7.6	8	83	0	68	1.56	TAAGAATT
	Amanita thiersii	72447--72507	24	2.5	24	86	0	77	1.56	TAAGATTTTAAGAATTTAAGAATT
	Amanita thiersii	73389--73475	9	9.3	9	67	20	54	1.06	ATAATAATT
	Amanita thiersii	73387--73471	21	4.2	21	83	5	104	1.06	TAATAATAATTATAATATTAA
	Amanita thiersii	73387--73469	18	5	17	76	13	84	1.06	TAATAATAATTATAATA
	Amanita thiersii	73387--73455	3	23	3	76	5	68	1.06	TAA
	Amanita thiersii	73887--73954	8	8.5	8	93	6	120	0.96	TATAATAA
	Amanita thiersii	74070--74149	22	3.5	22	79	17	83	1.11	ATAAATATAATAAAATAATAAT
	Amanita thiersii	74067--74149	31	2.7	33	77	17	97	1.09	AAAATAAATATAATAAACATAATAAATATAATG
	Amanita thiersii	74078--74152	39	1.9	39	89	5	116	1.12	AATAAACATAATGAAAATAATAAATAAATATAAATAACA
	Amanita thiersii	74068--74152	39	2.1	39	85	8	109	1.09	AAATAAAAAATAAATATAATAAAATAATAATATAAATAT
	Amanita thiersii	74984--75020	13	2.8	13	100	0	74	0.84	TTTTTTTATATAA
	Amanita thiersii	77191--77275	9	9.4	9	85	0	98	1.8	AGTAGCAAT
	Amanita thiersii	77263--77302	18	2.3	17	87	12	55	1.47	AGTAGAAATAGTAAAAA
	Amanita thiersii	77614--77680	8	8.4	8	85	6	82	1.64	AGAATACT
	Amanita thiersii	77776--77878	8	12.3	8	72	12	64	1.35	TAAATAAC
	Amanita thiersii	77780--77871	16	5.9	16	74	22	88	1.35	AACTAAATAACTAATT
	Amanita thiersii	77776--77873	42	2.3	43	87	5	137	1.33	TAAATAACTAAATAACAAATAATTAACTAAATAACCAATTAAC
	Amanita thiersii	78009--78069	27	2.3	27	85	5	79	1.61	TTATTTACCTAAGTCAAAAAGTATTAT
	Amanita thiersii	83139--83216	3	25.7	3	94	2	129	0.93	AAT
	Amanita thiersii	84418--84464	9	5.2	9	77	10	51	1.42	ACATTTATT
	Amanita thiersii	84418--84454	19	1.9	19	88	0	56	1.4	ACATTTATTACATATATTT
	Amanita thiersii	84408--84510	18	5.8	18	77	16	72	1.41	ACCCTTTTTACCTTTATT
	Amanita thiersii	84461--84516	9	6.3	9	80	17	55	1.3	TTACCTTTT
	Amanita thiersii	85695--85736	21	2.1	21	86	8	61	1.07	TTAAAAAAAAATAAACTATAT
	Amanita thiersii	89451--89500	7	7.1	7	84	8	66	1.1	AATATTA
	Amanita thiersii	89720--89753	10	3.5	10	88	4	52	1.53	CCTTACTTAC
	Amanita thiersii	90112--90182	12	5.9	12	76	0	61	1.48	TATTTCTATTTA
	Amanita thiersii	90112--90182	24	3	24	85	0	79	1.48	TATTTATATATATATTTCTATTTG
	Amanita thiersii	90280--90341	18	3.6	17	77	14	56	1.2	TATAATATTAATATTTT
	Amanita thiersii	90801--90845	21	2.2	21	88	4	65	0.8	AAATAAAAAAATAAAAATTAA
	Amanita thiersii	91708--91773	8	8.3	8	96	0	123	0.96	AAAATATT
	Amanita thiersii	91922--91973	16	3.3	16	91	0	86	1.61	TAATACTGTAATAATG
	Amanita thiersii	91922--91998	8	9.6	8	76	10	77	1.62	TAATACTG
	Amanita thiersii	92661--92708	14	3.4	14	86	11	62	1.09	TAAAATTTAACAAT
	Amanita thiersii	92661--92709	15	3.4	14	86	8	64	1.08	TAAAAATTTAAAAT
	Amanita thiersii	93171--93267	9	10.8	9	100	0	194	0.97	TTTTCTTTA
	Amanita thiersii	93683--93743	13	4.5	13	82	17	63	0.81	TAAAAAAACAAAA
	Amanita thiersii	95355--95427	7	10.4	7	89	0	101	1.14	AAATATA
	Amanita thiersii	95355--95419	21	3.1	21	97	0	121	1.15	AAATATCAAATATAAAATATA
	Amanita thiersii	97655--97705	6	8.3	6	82	4	66	1.46	AATCTT
	Amanita thiersii	97652--97706	25	2.2	25	83	0	74	1.45	TTAAATCATAATCTTAAACTTAATC
	Amanita thiersii	98023--98091	8	8.6	8	98	0	120	1.54	ACAGATAA
	Amanita thiersii	97999--98100	24	4.2	24	87	1	123	1.58	ACAGATAAACAGATAAACAGATAA
	Amanita thiersii	98348--98372	12	2.1	12	100	0	50	1.58	TACTTTTGACTT
	Amanita thiersii	98423--98544	7	17.1	7	78	6	129	1.37	TAAAATG
	Amanita thiersii	98403--98519	14	8.1	14	76	11	94	1.38	AAATGAAAAATGTA
	Amanita thiersii	99061--99113	5	11.4	5	77	22	62	1.36	TTAGT
	Amanita thiersii	99061--99113	9	5.8	9	89	10	81	1.36	TTAGTTTAG
	Amanita thiersii	99174--99214	16	2.6	16	100	0	82	1.73	AGTCTTTAACTCTTTA
	Amanita thiersii	99174--99216	8	5.4	8	88	0	68	1.75	AGTCTTTA
	Amanita thiersii	99662--99709	7	6.9	7	100	0	96	1.37	TATTGTA
	Amanita thiersii	99662--99718	21	2.7	21	94	0	87	1.37	TATTGTATATAGTATATTGTA
	Amanita thiersii	99727--99781	16	3.4	16	100	0	110	0.87	AAATAAATAAATTATA
	Amanita thiersii	99720--99770	16	2.7	20	74	25	65	0.9	TAAAATAAATAAATAAATTA
	Amanita thiersii	100138--100304	8	20.9	8	83	6	164	1.41	CTAATAAT
	Amanita thiersii	100884--100942	7	8.6	7	86	3	84	1.36	TATTCAT
	Amanita thiersii	100882--100948	27	2.4	28	85	2	91	1.36	ACTATTCTTTATTCATTATTCATTATTC
	Amanita thiersii	100979--101067	9	9.9	9	85	4	117	1.18	TAATTATAT
	Amanita thiersii	100971--101067	36	2.7	36	88	3	133	1.21	AATAATAGTAATTATATTAATTATATTAATTAAAAT
	Amanita thiersii	101393--101442	16	3.3	16	94	5	86	0.94	TATTTATTATAATTTA
	Amanita thiersii	101368--101448	26	3.3	24	74	23	62	1.15	TAATTTATATATTATAATTTATAT
	Amanita thiersii	101460--101549	9	10	9	93	0	153	1.51	AAGTAGTAG
	Amanita thiersii	101556--101591	16	2.2	17	90	9	58	0.94	TATTAATATAAAAAATA
	Amanita thiersii	102946--102987	19	2.3	19	87	4	59	0.88	TTTTTGTTGTTTAATTTGT
	Amanita thiersii	102974--103055	34	2.4	35	91	2	130	1.42	TTAATTAGTTTTTTTTTCTAACTACTACTTTAACA
	Amanita thiersii	103141--103175	15	2.3	15	95	0	61	1.31	TAAAGAAAAGTAAAG
	Amanita thiersii	103378--103425	7	6.9	7	90	0	69	1.34	TATATTC
	Amanita thiersii	103888--103990	6	16.8	6	94	4	179	1.5	TATTAC
	Amanita thiersii	104004--104050	24	2	24	82	0	58	1.42	TATTAATATAAGTATAAGAGTAAA
	Amanita thiersii	104060--104105	7	6.6	7	84	0	65	1.13	TAAATAT
	Amanita thiersii	104216--104260	21	2.1	22	83	4	56	1.6	AAATATCTAAACTATAATATCT
	Amanita thiersii	104413--104500	8	11	8	92	4	151	1	AATTTAAT
	Amanita thiersii	104933--104978	24	1.9	24	82	8	58	1.62	TATTTATAATCTCGGAGTTTTATC
	Amanita thiersii	105364--105621	7	35.9	7	80	4	210	1.17	TTTTATA
	Amanita thiersii	105772--105856	19	4.4	19	75	8	73	1.39	TTTTAATTATAATTACTCT
	Amanita thiersii	107099--107155	6	9.5	6	96	0	105	1.54	TTCTAC
	Amanita thiersii	107222--107264	8	5.4	8	91	0	59	1.75	TTACACTC
	Amanita thiersii	108134--108176	21	2	22	86	9	61	1	TTAAAAATAACAAAATAAAAAA
	Amanita thiersii	108682--108722	7	5.9	7	88	0	64	1.44	AAGAGTA
	Amanita thiersii	109560--109598	12	3.1	12	82	13	51	1.33	CTATTTTTTAAT
	Amanita thiersii	109563--109625	14	4.6	14	88	3	85	1.37	TTTTTTAATCACTC
	Amanita thiersii	109575--109642	14	4.8	14	85	3	73	1.49	TTTTTTAATTAGTC
	Amanita thiersii	109575--109643	28	2.4	28	87	2	93	1.52	TTTTTTAATTACTCTTTTTTAATCAGGC
	Amanita thiersii	109865--109917	15	3.5	15	84	0	70	1.76	AGACTAGAGTAGATT
	Amanita thiersii	109869--109920	10	5.2	10	85	0	68	1.72	TAGAGTAGAT
	Amanita thiersii	110265--110347	7	11.9	7	90	0	94	1.75	AAAGTCC
	Amanita thiersii	111002--111037	6	6	6	100	0	72	1.46	AACACT
	Amanita thiersii	111028--111065	17	2.2	17	90	9	60	1.57	CACTAACACTTCCACTT
	Amanita thiersii	111002--111077	23	3.3	23	86	1	89	1.57	AACACTAACACTTCACTTTCACT
	Amanita thiersii	111003--111079	6	13.2	6	86	5	59	1.58	ACACTT
	Amanita thiersii	111202--111277	18	3.9	18	73	18	71	1.44	TCCTTTCCCTTTACCTAT
	Amanita thiersii	111203--111350	12	12.4	11	72	20	77	1.44	CCTTTCCTTTA
	Amanita thiersii	111219--111351	18	7.8	17	70	22	75	1.45	TTCCTTTACCTTACCCT
	Amanita thiersii	111203--111326	42	3	41	85	7	160	1.45	CCTTACCCTTTACCTATTCCTTTCCTTTACCTTTCCCTTTA
	Amanita thiersii	111500--111547	21	2.3	21	85	7	62	1.53	GTAGTTATAAGTTATGAATTA
	Amanita thiersii	111698--111726	10	2.7	11	89	10	51	0.8	TTATTTTTAAT
	Amanita thiersii	114472--114518	12	4.1	11	77	20	51	0.99	TTAATTTAAAA
	Amanita thiersii	114717--114836	6	20	6	100	0	240	1.46	AATTAG
	Amanita thiersii	115495--115571	8	9.6	8	89	10	122	1.68	GTAAAACT
	Amanita thiersii	116424--116463	21	1.9	21	85	10	55	1.32	TTAATTTAAAAACTAAAAACA
	Amanita thiersii	116832--116911	18	4.4	18	76	7	56	1.48	ATAGTAATAGTATAAGTA
	Amanita thiersii	116834--116944	30	3.9	30	68	21	85	1.53	AGTTATAGTTATAAGAATAGTAATAGGATA
	Amanita thiersii	116851--116927	36	2.1	36	83	4	93	1.56	ATAGTAATAGTGATAAGAATAGTAACAGAAAAAGTT
	Amanita thiersii	117252--117284	8	4.3	8	96	3	59	1.56	CCTTTCAA
	Amanita thiersii	117629--117674	6	7.7	6	85	0	65	1.57	ATAGTA
	Amanita thiersii	117633--117674	12	3.5	12	96	0	75	1.56	TAATAGTAATAC
	Amanita thiersii	117633--117698	24	2.8	24	83	0	69	1.55	TAATAGTAATATTAATAGAAAAAC
	Amanita thiersii	117679--117783	6	17.5	6	70	7	61	1.47	AGTTAT
	Amanita thiersii	117679--117739	24	2.5	24	81	5	79	1.5	AGTTATAGTTATAGTAATAGGTAT
	Amanita thiersii	117791--117833	16	2.7	16	85	7	52	0.85	TTTTATTATTTAATAA
	Amanita thiersii	117963--117999	7	5.3	7	96	0	65	1.5	TTATTCC
	Amanita thiersii	117956--117999	21	2.1	21	86	0	61	1.48	TTATTACTTATTCCTTAGTCC
	Amanita thiersii	118621--118707	7	12.4	7	100	0	174	1.37	TAATAAC
	Amanita thiersii	119189--119225	7	5.3	7	100	0	74	1.82	AGAGTAC
	Amanita thiersii	119725--119770	18	2.4	18	89	7	65	0.97	AATTTATTATTATTTTAA
	Amanita thiersii	119742--119799	29	2	29	93	0	98	0.98	TAAAATATATTAATATTTTAATATTTATT
	Amanita thiersii	120026--120089	27	2.4	27	81	0	74	1.68	ACTTAAGATTTAGATACTACTACTTAT
	Amanita thiersii	120739--120777	14	2.8	13	88	7	51	1.08	AAATTAATAAATA
	Amanita thiersii	121350--121377	12	2.3	12	100	0	56	1.26	TAGTTTTATTAT
	Amanita thiersii	122259--122297	21	1.9	21	84	5	53	1.47	TAAAGAAAAAATATGAAGTCT
	Amanita thiersii	123645--123699	6	9.2	6	100	0	110	1.46	ACTATT
	Amanita thiersii	123999--124040	16	2.6	16	88	7	59	1.48	AAGAGTTTAAGAGATA
	Amanita thiersii	124308--124335	8	3.5	8	100	0	56	1.44	CTTAAATA
	Amanita thiersii	124331--124367	8	4.6	8	93	0	65	1.83	ACTTACAG
	Amanita thiersii	124315--124390	16	4.8	16	77	6	73	1.73	ACTTAAATACTTACAG
	Amanita thiersii	124315--124367	24	2.2	24	86	6	72	1.75	ACTTAAAGACTTACAAACTTACAG
	Amanita thiersii	124331--124377	24	2	24	86	0	67	1.77	ACTTACAGACTTACAGAATTACAA
	Amanita thiersii	124574--124615	18	2.3	18	91	4	66	1.61	AATTTGGTTCCATTATTA
	Amanita thiersii	124875--124913	18	2.1	19	90	4	62	1.55	AAATTATATAAGATTATCT
	Amanita thiersii	124877--124913	9	3.9	10	82	13	51	1.57	ATTATCTAAG
	Amanita thiersii	125017--125057	17	2.4	17	100	0	82	1.5	TTCATTACCTTCTATAA
	Amanita thiersii	125099--125157	16	3.7	16	81	0	73	0.92	TAAAATAATAAAATAA
	Amanita thiersii	125099--125157	24	2.5	24	83	5	75	0.92	TAAAATAATAAATTAATAAAATAA
	Amanita thiersii	125178--125202	13	1.9	13	100	0	50	0.94	TAATATAAAAATT
	Amanita thiersii	125414--125464	15	3.4	15	83	0	57	1.71	TTTATAAACAGCTAC
	Amanita thiersii	125532--125615	3	27	3	81	11	98	1.13	TAA
	Amanita thiersii	125532--125615	16	5.4	15	84	8	98	1.13	TAATAATAATAATAA
	Amanita thiersii	125532--125615	19	4.7	19	84	8	106	1.13	TAATAAGTAATAATAATAA
	Amanita thiersii	125722--125793	6	12	6	94	5	128	0.92	ATAAAT
	Amanita thiersii	125823--125856	16	2.1	16	88	0	50	1	AATAATTTAAATATTA
	Amanita thiersii	126132--126213	41	2	41	100	0	164	1.72	ATATATAAAAAATAAATACTAATAAGGTCTTATGGCTGAGT
	Amanita thiersii	126295--126348	22	2.6	20	85	8	72	1.58	ATATCTCTCTCTCTATATAT
	Amanita thiersii	126484--126530	8	5.9	8	94	0	85	1.42	TCTAATAT
	Amanita thiersii	126617--126657	22	1.9	21	85	5	55	1.2	TATTTAACTATAATATATTTA
	Amanita thiersii	126715--126772	6	9.5	6	75	17	57	0.89	AAATTA
	Amanita thiersii	126817--126855	6	6.5	6	81	0	51	1.02	AAATTA
	Amanita thiersii	126810--126851	18	2.3	19	87	4	59	1.17	AAATTTCAAATAAAAACTA
	Amanita thiersii	126949--126987	6	6.5	6	90	0	60	1.5	TAAACT
	Amanita thiersii	127086--127162	18	4.3	18	80	6	77	1.58	TAATCTGAATCTTTATCT
	Amanita thiersii	127106--127179	6	12.8	6	78	8	82	1.5	ATCTTA
	Amanita thiersii	127364--127422	8	7.8	8	81	3	61	1.27	AATTATTA
	Amanita thiersii	127380--127418	16	2.4	16	91	0	69	1.38	TTATTAAATTCTTAAA
	Amanita thiersii	127544--127573	15	2	15	93	0	51	1.17	TAAACTTATAAAATT
	Amanita thiersii	127586--127623	10	3.7	10	83	16	51	1	TTAATTAAAT
	Amanita thiersii	127583--127623	19	2	21	90	9	68	1	AAATTAATTAAAATTTTAATT
	Amanita thiersii	127583--127613	9	3.3	9	91	8	53	0.98	AAATTAATT
	Amanita thiersii	127827--127967	6	23.2	6	71	9	90	1.6	ATAGTA
	Amanita thiersii	128003--128038	6	6	6	90	9	56	1.43	TTAGAA
	Amanita thiersii	128037--128107	6	12.2	6	82	5	92	1.05	AAATAT
	Amanita thiersii	128154--128193	9	4.6	9	84	6	55	1.72	TACTTCATG
	Amanita thiersii	128145--128185	17	2.4	17	95	0	73	1.74	GTACTTCTTTACTTCAT
	Amanita thiersii	128454--128498	16	2.8	16	89	0	72	1.7	TATAGTGGAATAGAGG
	Amanita thiersii	131788--131829	12	3.5	12	78	9	50	1.13	AAATTATTTATT
	Amanita thiersii	133259--133296	20	2	20	89	5	60	1.69	TTTCTATTAAATATTTACGG
	Amanita thiersii	134961--135011	21	2.4	21	93	0	84	1.61	TTAAACTTTGTAATAACTGTA
	Amanita thiersii	134961--135015	9	5.2	12	70	26	52	1.58	TTAAACTTTGTA
	Amanita thiersii	136189--136240	21	2.5	20	81	9	59	1.35	ATATTATTATATTGATATTA
	Amanita thiersii	136211--136278	12	5.4	12	71	22	50	1.41	TATTATTAATAT
	Amanita thiersii	137301--137349	6	8	6	93	2	80	0.95	AATTTT
	Amanita thiersii	137295--137349	18	3	18	91	2	83	1.08	AATTTAAATTTTAATTTT

## Sheet: Table S5
Table S5 Distribution of repeat loci in the 8 Amanita mitogenomes searched by REPuter
Life-style	Species	1st repeat length	Starting position	Match direction	2nd repeat length	Starting position	E-value
Ectomycorrhizal	Amanita basii	128	1535	F	128	1662	3.39e-69
	Amanita basii	31	17419	F	31	19177	8.5e-11
	Amanita basii	27	17514	F	27	19271	2.18e-08
	Amanita basii	26	17451	F	26	19209	8.71e-08
	Amanita basii	24	17575	F	24	19337	1.39e-06
	Amanita basii	23	24698	R	23	24698	5.57e-06
	Amanita basii	22	17936	R	22	17936	2.23e-05
	Amanita basii	22	22813	P	22	22813	2.23e-05
	Amanita basii	22	31988	P	22	31988	2.23e-05
	Amanita basii	21	17458	P	21	27006	8.92e-05
	Amanita basii	21	17478	F	21	19236	8.92e-05
	Amanita basii	21	25579	R	21	25579	8.92e-05
	Amanita basii	20	10873	P	20	10873	0.000357
	Amanita basii	20	19644	P	20	19644	0.000357
	Amanita basii	20	21187	P	20	21187	0.000357
	Amanita basii	20	25220	R	20	25220	0.000357
	Amanita basii	20	30594	P	20	30998	0.000357
	Amanita basii	19	1784	F	19	10111	0.00143
	Amanita basii	19	2145	C	19	19672	0.00143
	Amanita basii	19	3977	R	19	3977	0.00143
	Amanita basii	19	5513	P	19	30030	0.00143
	Amanita basii	19	17556	R	19	18991	0.00143
	Amanita basii	19	19216	P	19	27008	0.00143
	Amanita basii	19	19395	F	19	19468	0.00143
	Amanita basii	19	25223	R	19	25223	0.00143
	Amanita basii	19	26311	R	19	26311	0.00143
	Amanita basii	19	27402	P	19	37252	0.00143
	Amanita basii	18	2406	F	18	30033	0.00571
	Amanita basii	18	4469	R	18	21385	0.00571
	Amanita basii	18	5356	R	18	26638	0.00571
	Amanita basii	18	7113	P	18	7113	0.00571
	Amanita basii	18	7121	F	18	23517	0.00571
	Amanita basii	18	7313	C	18	26151	0.00571
	Amanita basii	18	9931	R	18	9931	0.00571
	Amanita basii	18	12563	R	18	12563	0.00571
	Amanita basii	18	12572	F	18	26293	0.00571
	Amanita basii	18	15283	R	18	15283	0.00571
	Amanita basii	18	17783	P	18	17783	0.00571
	Amanita basii	18	19634	R	18	19634	0.00571
	Amanita basii	18	21154	P	18	31206	0.00571
	Amanita basii	18	23295	F	18	23682	0.00571
	Amanita basii	18	24607	P	18	24607	0.00571
	Amanita basii	18	25425	C	18	25705	0.00571
	Amanita basii	18	26645	P	18	26645	0.00571
	Amanita basii	18	27113	F	18	27376	0.00571
	Amanita basii	18	27120	R	18	27120	0.00571
	Amanita basii	18	28948	P	18	28948	0.00571
	Amanita basii	18	28999	F	18	31061	0.00571
	Amanita basii	18	31022	R	18	31993	0.00571
	Amanita basii	18	32068	R	18	35425	0.00571
	Amanita muscaria	55	34285	F	55	36444	8.39e-25
	Amanita muscaria	55	34340	F	55	36445	8.39e-25
	Amanita muscaria	54	34286	F	54	34340	3.36e-24
	Amanita muscaria	35	8212	F	35	35975	9.23e-13
	Amanita muscaria	35	28284	P	35	57031	9.23e-13
	Amanita muscaria	35	34427	P	35	47173	9.23e-13
	Amanita muscaria	35	34463	F	35	36567	9.23e-13
	Amanita muscaria	33	8634	F	33	8694	1.48e-11
	Amanita muscaria	32	34519	F	32	36620	5.9e-11
	Amanita muscaria	30	32078	P	30	34011	9.45e-10
	Amanita muscaria	29	36482	P	29	47228	3.78e-09
	Amanita muscaria	28	36891	F	28	36903	1.51e-08
	Amanita muscaria	25	32052	P	25	34042	9.67e-07
	Amanita muscaria	22	31036	F	22	54077	6.19e-05
	Amanita muscaria	22	42593	P	22	42593	6.19e-05
	Amanita muscaria	21	15578	R	21	15578	0.000248
	Amanita muscaria	21	36712	R	21	36712	0.000248
	Amanita muscaria	21	44615	R	21	44615	0.000248
	Amanita muscaria	21	51928	R	21	51928	0.000248
	Amanita muscaria	20	1920	R	20	33463	0.000991
	Amanita muscaria	20	19948	F	20	51867	0.000991
	Amanita muscaria	20	24463	R	20	24463	0.000991
	Amanita muscaria	20	34396	P	20	47218	0.000991
	Amanita muscaria	20	34437	F	20	36542	0.000991
	Amanita muscaria	20	36542	P	20	47178	0.000991
	Amanita muscaria	19	6070	R	19	31550	0.00396
	Amanita muscaria	19	11159	R	19	11159	0.00396
	Amanita muscaria	19	13842	R	19	13842	0.00396
	Amanita muscaria	19	24835	R	19	34602	0.00396
	Amanita muscaria	19	32804	F	19	45774	0.00396
	Amanita muscaria	19	37009	F	19	37023	0.00396
	Amanita muscaria	19	43753	P	19	60038	0.00396
	Amanita muscaria	19	45786	R	19	45786	0.00396
	Amanita muscaria	19	48226	P	19	62092	0.00396
	Amanita muscaria	19	54192	R	19	54192	0.00396
	Amanita muscaria	19	59418	R	19	59418	0.00396
	Amanita muscaria	18	4540	P	18	4540	0.0159
	Amanita muscaria	18	7074	F	18	51932	0.0159
	Amanita muscaria	18	7651	F	18	38477	0.0159
	Amanita muscaria	18	9514	P	18	47085	0.0159
	Amanita muscaria	18	10866	F	18	47771	0.0159
	Amanita muscaria	18	14117	C	18	24562	0.0159
	Amanita muscaria	18	14484	C	18	27193	0.0159
	Amanita muscaria	18	14977	F	18	18436	0.0159
	Amanita muscaria	18	15437	F	18	52477	0.0159
	Amanita muscaria	18	15476	P	18	15476	0.0159
	Amanita muscaria	18	19474	P	18	19474	0.0159
	Amanita muscaria	18	20064	F	18	32937	0.0159
	Amanita muscaria	18	24322	R	18	43303	0.0159
	Amanita muscaria	18	24935	R	18	29282	0.0159
	Amanita bisporigera	152	55846	F	152	69734	5.08e-83
	Amanita bisporigera	127	70061	F	127	70188	5.72e-68
	Amanita bisporigera	100	55561	F	100	69449	1.03e-51
	Amanita bisporigera	75	43593	R	75	43593	1.16e-36
	Amanita bisporigera	74	32258	F	74	52309	4.64e-36
	Amanita bisporigera	73	15564	F	73	76045	1.86e-35
	Amanita bisporigera	71	56362	F	71	70374	2.97e-34
	Amanita bisporigera	67	60880	F	67	61520	7.61e-32
	Amanita bisporigera	65	26658	F	65	32272	1.22e-30
	Amanita bisporigera	65	43595	R	65	43595	1.22e-30
	Amanita bisporigera	65	43595	F	65	43601	1.22e-30
	Amanita bisporigera	65	43601	R	65	43601	1.22e-30
	Amanita bisporigera	62	47170	F	62	56206	7.79e-29
	Amanita bisporigera	61	56651	F	61	70663	3.12e-28
	Amanita bisporigera	60	12626	F	60	15137	1.25e-27
	Amanita bisporigera	60	26658	F	60	52323	1.25e-27
	Amanita bisporigera	59	43595	R	59	43595	4.99e-27
	Amanita bisporigera	59	43595	F	59	43607	4.99e-27
	Amanita bisporigera	59	43607	R	59	43607	4.99e-27
	Amanita bisporigera	59	46987	F	59	56017	4.99e-27
	Amanita bisporigera	56	12489	R	56	12489	3.19e-25
	Amanita bisporigera	56	59726	P	56	61515	3.19e-25
	Amanita bisporigera	54	46431	F	54	69349	5.11e-24
	Amanita bisporigera	53	12493	R	53	12493	2.04e-23
	Amanita bisporigera	53	43595	R	53	43595	2.04e-23
	Amanita bisporigera	53	43595	F	53	43613	2.04e-23
	Amanita bisporigera	53	43613	R	53	43613	2.04e-23
	Amanita bisporigera	53	46696	F	53	69614	2.04e-23
	Amanita bisporigera	53	46750	F	53	69668	2.04e-23
	Amanita bisporigera	52	12489	F	52	12494	8.17e-23
	Amanita bisporigera	51	12489	R	51	12489	3.27e-22
	Amanita bisporigera	51	59726	P	51	60880	3.27e-22
	Amanita bisporigera	50	46831	F	50	55861	1.31e-21
	Amanita bisporigera	50	46831	F	50	69749	1.31e-21
	Amanita bisporigera	50	48553	F	50	71592	1.31e-21
	Amanita bisporigera	49	15584	P	49	34483	5.23e-21
	Amanita bisporigera	49	34483	P	49	76065	5.23e-21
	Amanita bisporigera	48	12498	R	48	12498	2.09e-20
	Amanita bisporigera	48	57948	F	48	71948	2.09e-20
	Amanita bisporigera	47	12489	F	47	12499	8.37e-20
	Amanita bisporigera	47	43595	R	47	43595	8.37e-20
	Amanita bisporigera	47	43595	F	47	43619	8.37e-20
	Amanita bisporigera	47	43619	R	47	43619	8.37e-20
	Amanita bisporigera	46	12489	R	46	12489	3.35e-19
	Amanita bisporigera	43	7076	F	43	8296	2.14e-17
	Amanita bisporigera	43	12503	R	43	12503	2.14e-17
	Amanita bisporigera	42	12489	F	42	12504	8.57e-17
	Amanita bisporigera	42	56037	F	42	69925	8.57e-17
	Amanita bisporigera	42	59696	P	42	76079	8.57e-17
	Amanita bisporigera	41	7150	F	41	8370	3.43e-16
	Amanita phalloides	128	15539	F	128	25575	2.48e-68
	Amanita phalloides	127	15413	P	127	84055	9.93e-68
	Amanita phalloides	127	15540	P	127	84052	9.93e-68
	Amanita phalloides	127	25576	P	127	84052	9.93e-68
	Amanita phalloides	124	15416	F	124	15540	6.36e-66
	Amanita phalloides	124	15416	F	124	25576	6.36e-66
	Amanita phalloides	100	60508	F	100	79625	1.79e-51
	Amanita phalloides	92	57537	P	92	83807	1.17e-46
	Amanita phalloides	82	25494	F	82	57325	1.23e-40
	Amanita phalloides	73	13169	F	73	29107	3.22e-35
	Amanita phalloides	70	57372	P	70	83985	2.06e-33
	Amanita phalloides	69	38343	R	69	38343	8.25e-33
	Amanita phalloides	68	38342	R	68	38342	3.3e-32
	Amanita phalloides	67	38342	F	67	38345	1.32e-31
	Amanita phalloides	67	58522	F	67	82422	1.32e-31
	Amanita phalloides	66	25334	F	66	57165	5.28e-31
	Amanita phalloides	66	38346	R	66	38346	5.28e-31
	Amanita phalloides	65	38342	R	65	38342	2.11e-30
	Amanita phalloides	64	38342	F	64	38348	8.45e-30
	Amanita phalloides	63	38349	R	63	38349	3.38e-29
	Amanita phalloides	62	38342	R	62	38342	1.35e-28
	Amanita phalloides	62	58590	F	62	82490	1.35e-28
	Amanita phalloides	61	38342	F	61	38351	5.41e-28
	Amanita phalloides	60	38352	R	60	38352	2.16e-27
	Amanita phalloides	59	38342	R	59	38342	8.65e-27
	Amanita phalloides	58	38342	F	58	38354	3.46e-26
	Amanita phalloides	57	38355	R	57	38355	1.38e-25
	Amanita phalloides	57	60507	F	57	66303	1.38e-25
	Amanita phalloides	56	38342	R	56	38342	5.54e-25
	Amanita phalloides	56	66304	F	56	79625	5.54e-25
	Amanita phalloides	55	38342	F	55	38357	2.21e-24
	Amanita phalloides	54	38358	R	54	38358	8.86e-24
	Amanita phalloides	53	38342	R	53	38342	3.54e-23
	Amanita phalloides	52	38342	F	52	38360	1.42e-22
	Amanita phalloides	51	38361	R	51	38361	5.67e-22
	Amanita phalloides	50	38342	R	50	38342	2.27e-21
	Amanita phalloides	49	18033	F	49	58658	9.07e-21
	Amanita phalloides	49	38342	F	49	38363	9.07e-21
	Amanita phalloides	48	15359	P	48	84192	3.63e-20
	Amanita phalloides	48	38364	R	48	38364	3.63e-20
	Amanita phalloides	47	38342	R	47	38342	1.45e-19
	Amanita phalloides	47	57630	P	47	83759	1.45e-19
	Amanita phalloides	46	38342	F	46	38366	5.81e-19
	Amanita phalloides	45	38367	R	45	38367	2.32e-18
	Amanita phalloides	44	38342	R	44	38342	9.29e-18
	Amanita phalloides	43	38342	F	43	38369	3.72e-17
	Amanita phalloides	42	15273	P	42	84268	1.49e-16
	Amanita phalloides	42	38370	R	42	38370	1.49e-16
	Amanita phalloides	41	38342	R	41	38342	5.95e-16
	Amanita phalloides	40	25441	F	40	57272	2.38e-15
	Amanita brunnescens	724	25348	P	724	25348	0
	Amanita brunnescens	136	36426	F	136	41229	1.45e-73
	Amanita brunnescens	131	36426	F	131	60426	1.48e-70
	Amanita brunnescens	131	41229	F	131	60426	1.48e-70
	Amanita brunnescens	126	0	F	126	43255	1.52e-67
	Amanita brunnescens	92	41560	F	92	60806	4.49e-47
	Amanita brunnescens	70	5959	P	70	53242	7.89e-34
	Amanita brunnescens	59	61826	F	59	61834	3.31e-27
	Amanita brunnescens	51	61826	F	51	61842	2.17e-22
	Amanita brunnescens	46	51169	P	46	55058	2.22e-19
	Amanita brunnescens	45	48958	P	45	49494	8.88e-19
	Amanita brunnescens	44	6105	F	44	34231	3.55e-18
	Amanita brunnescens	43	19672	F	43	49223	1.42e-17
	Amanita brunnescens	43	61826	F	43	61850	1.42e-17
	Amanita brunnescens	42	24065	F	42	50465	5.69e-17
	Amanita brunnescens	39	16765	P	39	19676	3.64e-15
	Amanita brunnescens	39	16765	P	39	49227	3.64e-15
	Amanita brunnescens	38	30049	P	38	31432	1.46e-14
	Amanita brunnescens	37	23711	F	37	23743	5.82e-14
	Amanita brunnescens	36	41661	F	36	60895	2.33e-13
	Amanita brunnescens	35	23390	P	35	43075	9.32e-13
	Amanita brunnescens	35	61826	F	35	61858	9.32e-13
	Amanita brunnescens	34	16796	P	34	24105	3.73e-12
	Amanita brunnescens	34	16985	P	34	19420	3.73e-12
	Amanita brunnescens	34	48270	F	34	48282	3.73e-12
	Amanita brunnescens	33	23414	F	33	24156	1.49e-11
	Amanita brunnescens	32	55004	P	32	59368	5.96e-11
	Amanita brunnescens	30	4786	F	30	31861	9.54e-10
	Amanita brunnescens	30	41707	F	30	60941	9.54e-10
	Amanita brunnescens	29	16988	P	29	19433	3.82e-09
	Amanita brunnescens	29	19422	F	29	19433	3.82e-09
	Amanita brunnescens	27	41781	F	27	61006	6.11e-08
	Amanita brunnescens	27	61826	F	27	61866	6.11e-08
	Amanita brunnescens	26	16088	R	26	16088	2.44e-07
	Amanita brunnescens	26	16653	F	26	31431	2.44e-07
	Amanita brunnescens	26	25678	P	26	25678	2.44e-07
	Amanita brunnescens	26	25678	F	26	25716	2.44e-07
	Amanita brunnescens	26	25716	P	26	25716	2.44e-07
	Amanita brunnescens	26	38385	P	26	57968	2.44e-07
	Amanita brunnescens	26	41532	F	26	60781	2.44e-07
	Amanita brunnescens	26	60063	P	26	61899	2.44e-07
	Amanita brunnescens	25	3536	P	25	14530	9.77e-07
	Amanita brunnescens	25	6309	F	25	60054	9.77e-07
	Amanita brunnescens	25	16092	R	25	16092	9.77e-07
	Amanita brunnescens	25	16654	P	25	30062	9.77e-07
	Amanita brunnescens	25	19576	R	25	19576	9.77e-07
	Amanita brunnescens	25	32917	R	25	32917	9.77e-07
	Amanita brunnescens	25	49213	F	25	51170	9.77e-07
	Amanita brunnescens	25	49213	P	25	55078	9.77e-07
	Amanita brunnescens	24	8692	F	24	8707	3.91e-06
	Amanita pseudoporphyria	90	4646	P	90	40385	5.1e-46
	Amanita pseudoporphyria	58	30886	F	58	32266	9.41e-27
	Amanita pseudoporphyria	55	7456	F	55	9456	6.03e-25
	Amanita pseudoporphyria	51	7512	F	51	9512	1.54e-22
	Amanita pseudoporphyria	38	31129	F	38	32497	1.04e-14
	Amanita pseudoporphyria	35	30850	F	35	32230	6.62e-13
	Amanita pseudoporphyria	33	36061	F	33	36067	1.06e-11
	Amanita pseudoporphyria	31	21219	F	31	23176	1.7e-10
	Amanita pseudoporphyria	31	21219	P	31	40298	1.7e-10
	Amanita pseudoporphyria	30	21359	F	30	23299	6.78e-10
	Amanita pseudoporphyria	30	21359	P	30	40176	6.78e-10
	Amanita pseudoporphyria	27	36061	F	27	36073	4.34e-08
	Amanita pseudoporphyria	26	21274	F	26	23231	1.74e-07
	Amanita pseudoporphyria	26	21274	P	26	40248	1.74e-07
	Amanita pseudoporphyria	26	22958	P	26	22958	1.74e-07
	Amanita pseudoporphyria	25	31274	F	25	32642	6.95e-07
	Amanita pseudoporphyria	22	21251	F	22	23208	4.45e-05
	Amanita pseudoporphyria	22	21251	P	22	40275	4.45e-05
	Amanita pseudoporphyria	22	29707	R	22	29707	4.45e-05
	Amanita pseudoporphyria	22	30350	F	22	31730	4.45e-05
	Amanita pseudoporphyria	22	30535	F	22	31915	4.45e-05
	Amanita pseudoporphyria	22	35082	P	22	35082	4.45e-05
	Amanita pseudoporphyria	21	4033	R	21	4033	0.000178
	Amanita pseudoporphyria	21	29177	F	21	41302	0.000178
	Amanita pseudoporphyria	21	33513	F	21	34591	0.000178
	Amanita pseudoporphyria	21	36061	F	21	36079	0.000178
	Amanita pseudoporphyria	21	45823	R	21	45823	0.000178
	Amanita pseudoporphyria	20	5870	R	20	5870	0.000711
	Amanita pseudoporphyria	20	9272	R	20	29030	0.000711
	Amanita pseudoporphyria	20	21170	F	20	23134	0.000711
	Amanita pseudoporphyria	20	21170	P	20	40351	0.000711
	Amanita pseudoporphyria	20	41422	P	20	41422	0.000711
	Amanita pseudoporphyria	20	44955	P	20	44955	0.000711
	Amanita pseudoporphyria	19	7370	R	19	7370	0.00285
	Amanita pseudoporphyria	19	9217	C	19	20393	0.00285
	Amanita pseudoporphyria	19	21588	R	19	21588	0.00285
	Amanita pseudoporphyria	19	29656	F	19	31656	0.00285
	Amanita pseudoporphyria	19	33668	R	19	33668	0.00285
	Amanita pseudoporphyria	19	37297	F	19	48202	0.00285
	Amanita pseudoporphyria	18	1659	F	18	38256	0.0114
	Amanita pseudoporphyria	18	1701	C	18	46106	0.0114
	Amanita pseudoporphyria	18	2564	F	18	5783	0.0114
	Amanita pseudoporphyria	18	9340	R	18	9340	0.0114
	Amanita pseudoporphyria	18	9387	R	18	9387	0.0114
	Amanita pseudoporphyria	18	13556	R	18	13556	0.0114
	Amanita pseudoporphyria	18	15720	P	18	28821	0.0114
	Amanita pseudoporphyria	18	20041	R	18	49250	0.0114
	Amanita pseudoporphyria	18	20618	P	18	21737	0.0114
	Amanita pseudoporphyria	18	40549	P	18	40549	0.0114
	Amanita pseudoporphyria	565	23120	P	565	39820	0
Asymbiotic	Amanita inopinata	200	5084	F	200	6901	3.88e-112
	Amanita inopinata	75	4610	F	75	6628	7.02e-37
	Amanita inopinata	55	36547	P	55	57756	7.72e-25
	Amanita inopinata	55	36678	P	55	57701	7.72e-25
	Amanita inopinata	48	4835	F	48	6760	1.26e-20
	Amanita inopinata	35	4174	F	35	59561	8.49e-13
	Amanita inopinata	34	4792	F	34	6716	3.4e-12
	Amanita inopinata	32	5285	F	32	7102	5.43e-11
	Amanita inopinata	29	40852	P	29	50178	3.48e-09
	Amanita inopinata	27	24605	F	27	26419	5.56e-08
	Amanita inopinata	27	36730	P	27	57676	5.56e-08
	Amanita inopinata	26	57868	F	26	58190	2.23e-07
	Amanita inopinata	25	26867	C	25	58724	8.9e-07
	Amanita inopinata	25	31282	R	25	31282	8.9e-07
	Amanita inopinata	25	50184	F	25	53252	8.9e-07
	Amanita inopinata	25	57857	F	25	58194	8.9e-07
	Amanita inopinata	25	58179	P	25	58727	8.9e-07
	Amanita inopinata	24	5059	F	24	6876	3.56e-06
	Amanita inopinata	24	15363	F	24	26869	3.56e-06
	Amanita inopinata	23	15363	C	23	58726	1.42e-05
	Amanita inopinata	23	39711	P	23	57419	1.42e-05
	Amanita inopinata	23	40852	P	23	53252	1.42e-05
	Amanita inopinata	23	58185	R	23	58185	1.42e-05
	Amanita inopinata	22	10673	F	22	14394	5.7e-05
	Amanita inopinata	22	13161	F	22	13175	5.7e-05
	Amanita inopinata	22	15363	F	22	17216	5.7e-05
	Amanita inopinata	22	15364	R	22	58182	5.7e-05
	Amanita inopinata	22	17216	F	22	26869	5.7e-05
	Amanita inopinata	22	17216	C	22	58726	5.7e-05
	Amanita inopinata	22	26870	R	22	58182	5.7e-05
	Amanita inopinata	22	48418	P	22	48418	5.7e-05
	Amanita inopinata	22	57857	F	22	57872	5.7e-05
	Amanita inopinata	21	507	P	21	16095	0.000228
	Amanita inopinata	21	17211	R	21	17211	0.000228
	Amanita inopinata	21	17212	F	21	58205	0.000228
	Amanita inopinata	21	17217	R	21	58183	0.000228
	Amanita inopinata	21	27624	R	21	27624	0.000228
	Amanita inopinata	21	39562	F	21	41343	0.000228
	Amanita inopinata	20	9536	F	20	14728	0.000911
	Amanita inopinata	20	13725	F	20	14419	0.000911
	Amanita inopinata	20	14407	P	20	52170	0.000911
	Amanita inopinata	20	14417	F	20	24418	0.000911
	Amanita inopinata	20	17211	R	20	58205	0.000911
	Amanita inopinata	20	26362	F	20	27045	0.000911
	Amanita inopinata	20	26747	P	20	58585	0.000911
	Amanita inopinata	20	32035	F	20	58770	0.000911
	Amanita inopinata	19	1372	P	19	36915	0.00365
	Amanita inopinata	19	4185	F	19	6559	0.00365
	Amanita inopinata	19	4186	F	19	39569	0.00365
	Amanita inopinata	19	6559	F	19	59572	0.00365
	Amanita thiersii	570	12252	F	570	14914	0
	Amanita thiersii	296	11844	F	296	14531	3.28e-169
	Amanita thiersii	199	36047	F	199	70127	8.23e-111
	Amanita thiersii	167	105909	F	167	129273	1.52e-91
	Amanita thiersii	151	78241	F	151	90659	6.52e-82
	Amanita thiersii	114	114716	F	114	114722	1.23e-59
	Amanita thiersii	108	114716	F	108	114728	5.04e-56
	Amanita thiersii	107	63463	F	107	63471	2.02e-55
	Amanita thiersii	102	114716	F	102	114734	2.07e-52
	Amanita thiersii	99	63463	F	99	63479	1.32e-50
	Amanita thiersii	96	114716	F	96	114740	8.46e-49
	Amanita thiersii	91	63463	F	91	63487	8.67e-46
	Amanita thiersii	90	114716	F	90	114746	3.47e-45
	Amanita thiersii	88	93170	F	88	93179	5.55e-44
	Amanita thiersii	86	41146	F	86	41194	8.87e-43
	Amanita thiersii	84	114716	F	84	114752	1.42e-41
	Amanita thiersii	83	63463	F	83	63495	5.68e-41
	Amanita thiersii	82	61468	F	82	61476	2.27e-40
	Amanita thiersii	80	118620	F	80	118627	3.63e-39
	Amanita thiersii	79	93170	F	79	93188	1.45e-38
	Amanita thiersii	78	114716	F	78	114758	5.82e-38
	Amanita thiersii	75	63463	F	75	63503	3.72e-36
	Amanita thiersii	75	103887	F	75	103893	3.72e-36
	Amanita thiersii	74	61468	F	74	61484	1.49e-35
	Amanita thiersii	73	118620	F	73	118634	5.95e-35
	Amanita thiersii	72	114716	F	72	114764	2.38e-34
	Amanita thiersii	70	93170	F	70	93197	3.81e-33
	Amanita thiersii	69	103887	F	69	103899	1.52e-32
	Amanita thiersii	67	63463	F	67	63511	2.44e-31
	Amanita thiersii	67	71384	R	67	71384	2.44e-31
	Amanita thiersii	67	71503	F	67	72537	2.44e-31
	Amanita thiersii	66	61468	F	66	61492	9.76e-31
	Amanita thiersii	66	114716	F	66	114770	9.76e-31
	Amanita thiersii	66	118620	F	66	118641	9.76e-31
	Amanita thiersii	65	71418	R	65	71418	3.9e-30
	Amanita thiersii	65	104431	R	65	104431	3.9e-30
	Amanita thiersii	65	104435	R	65	104435	3.9e-30
	Amanita thiersii	63	103887	F	63	103905	6.24e-29
	Amanita thiersii	61	93170	F	61	93206	9.99e-28
	Amanita thiersii	61	104431	F	61	104439	9.99e-28
	Amanita thiersii	61	125721	R	61	125721	9.99e-28
	Amanita thiersii	60	114716	F	60	114776	4e-27
	Amanita thiersii	59	63463	F	59	63519	1.6e-26
	Amanita thiersii	59	71418	R	59	71418	1.6e-26
	Amanita thiersii	59	71418	F	59	71424	1.6e-26
	Amanita thiersii	59	71424	R	59	71424	1.6e-26
	Amanita thiersii	59	118620	F	59	118648	1.6e-26
	Amanita thiersii	59	125725	R	59	125725	1.6e-26
	Amanita thiersii	58	59213	F	58	59221	6.39e-26
	Amanita thiersii	58	61468	F	58	61500	6.39e-26
F: forward (direct) repeat; C: complemented repeat; P: palindromic repeat; R: reverse repeat

## Sheet: Table S6
Table S6 Species, and GenBank accession number used for phylogenetic analysis in this study
ID	Species	GenBank accession number	Order
Aba	Amanita basii	MK993555	Agaricales
Amu	Amanita muscaria	MK993559
Abi	Amanita bisporigera	MK993556
Aph	Amanita phalloides	MK993560
Abr	Amanita brunnescens	MK993557
Aps	Amanita pseudoporphyria	MK993554
Ain	Amanita inopinata	MK993558
Ath	Amanita thiersii	MK993561
Lam	Laccaria amethystina	MK697669
Lbi	Laccaria bicolor	MK697670
Abis	Agaricus bisporus	JX271275
Cci	Coprinopsis cinerea	NW_003307477
Lde	Lyophyllum decastes	MH447974
Lsh	Lyophyllum shimeji	MH447975
Tma	Tricholoma matsutake	JX985789
Fve	Flammulina velutipes	JF799107
Led	Lentinula edodes	AB697988
Mpe	Moniliophthora perniciosa	AY376688
Mro	Moniliophthora roreri	HQ259115
Sco	Schizophyllum commune	AF402141
Pci	Pleurotus citrinopileatus	MG017444
Ppl	Pleurotus platypus	MG017445
Pos	Pleurotus ostreatus	EF204913
Per	Pleurotus eryngii	KX827267
Hru	Hygrophorus russula	MH643589
Rvi	Rhizopogon vinicolor	MH794153	Boletales
Hco	Hericium coralloides	KY007042	Russulales
Ldel	Lactarius deliciosus	MH319478
Lha	Lactarius hatsudake	MH319475
Lhy	Lactarius hygrophoroides	MH319477
Lpi	Lactarius piperatus	MH319479
Lvo	Lactarius volemus	MH319474
Rab	Russula abietina	MH138073
Rle	Russula lepida	MH138075
Rco	Russula compacta	MH138072
Rfo	Russula foetens	MH138074
Rvir	Russula virecsens	MH138076
Hir	Heterobasidion irregulare	KF957635
Fpa	Fomitopsis palustris	AP017926	Polyporales
Gap	Ganoderma applanatum	KR109212
Gle	Ganoderma leucocontextum	MH252534
Gts	Ganoderma tsugae	MH252533
Gca	Ganoderma calidophilum	MH252535
Glu	Ganoderma lucidum	KC763799
Gme	Ganoderma meredithae	KP410262
Gsi	Ganoderma sinense	KF673550
Tci	Trametes cingulata	GU723273
Pra	Phlebia radiata	HE613568
Lsu	Laetiporus sulphureus	MG519331
Cap	Cantharellus appalachiensis	MG602716	Cantharellales
Ccib	Cantharellus cibarius	KC573037
Clu	Cantharellus lutescens	MG602719
Rso	Rhizoctonia solani	KC352446
Cga	Cryptococcus gattii	CP025773	Tremellales
Cne	Cryptococcus neoformans	AY101381
Tfu	Tremella fuciformis	MF422647
Tas	Trichosporon asahii	JH925097	Trichosporonales
Jan	Jaminaea angkorensis	KC628747	Microstromatales
Uma	Ustilago maydis	DQ157700	Ustilaginales
Tin	Tilletia indica	DQ993184	Tilletiales
Twa	Tilletia walkeri	EF536375
Mvi	Microbotryum cf. violaceum	KC285587	Microbotryales
Mly	Microbotryum lychnidis-dioicae	KC285586
Rmu	Rhodotorula mucilaginosa	MF694646	Sporidiobolales
Pme	Phakopsora meibomiae	GQ338834	Pucciniales
Ppa	Phakopsora pachyrhizi	GQ332420
